# Supplementary material for: Transcriptome sequencing analysis of echovirus 30 infection reveals its potential pathogenesis
Source: Front Microbiol. 2022 Sep 6;13:958385. doi: 10.3389/fmicb.2022.958385 (PMC9486006; doi:10.3389/fmicb.2022.958385)
Supplement: Supplementary Table 1 — Differentially expressed genes in E30-infected U251 cells and in E30-infected ICR suckling mouse brain tissue. [file Table_1.XLSX]

## Sheet: DEGs in E30-infected U251 cell 
Gene_name	Log2FoldChange	padj
SNORD3A	5.27929	0.0019569
AP002478.1	5.15419	0.000406318
KRT16	5.04493	0.00400361
AC097372.3	4.9077	0.00748215
FOS	4.7555	2.97e-127
CXCL8	4.75478	1.35e-214
KRT8P36	4.7417	0.00304721
RNF138P1	4.60575	0.015983
ORM2	4.59504	0.0164224
SH3PXD2A-AS1	4.59504	0.0164224
VTRNA1-2	4.55195	4.54e-12
LY6K	4.54174	0.00520223
AC097381.1	4.45534	0.00595818
CSF2	4.40676	1.17e-07
HSPA6	4.36804	1.56e-42
RGS8	4.33352	0.0133524
EGR1	4.3057	3.49e-217
AL355032.1	4.27531	2.67e-05
KCNH1-IT1	4.23924	0.000118049
DUSP6	4.23295	4e-105
CXCL3	4.22811	1.02e-232
RPS15AP30	4.22085	0.0119476
LINC02535	4.11386	0.0030928
AC092691.1	4.11118	0.0169304
HIST1H4E	4.08762	3.67e-08
SMIM11A	4.06141	2.57e-15
FRG2FP	3.98261	0.000604432
AC100797.1	3.9215	7.38e-05
MYEOV	3.84984	1.83e-77
AC026124.2	3.84022	0.0070146
ARRDC3	3.83903	1.01e-216
AC104695.3	3.82471	0.00736261
AC100802.1	3.81404	0.00128707
SLC30A2	3.81096	0.00688698
ZNF433	3.75878	4.11e-61
AC099568.2	3.74523	1.2e-05
AC010342.1	3.69121	0.0122726
AC021218.1	3.66478	0.0128986
RPS4Y1	3.64214	0.011978
CTGF	3.62934	1.7e-298
TNF	3.62745	1.16e-09
FOSL1	3.5937	1.26e-142
AC019186.1	3.57738	0.0180799
LIF	3.5718	1.66e-162
IL1A	3.56578	1.79e-07
MS4A3	3.54146	0.0147789
AC113410.3	3.53839	3.99e-05
AC006539.2	3.50727	0.00577071
Z97200.1	3.50522	0.000305634
ETV5-AS1	3.42644	0.0121533
MAFF	3.40244	4.21e-106
AC017002.1	3.3975	9.46e-05
ZNF442	3.39679	1.9e-30
MIR3189	3.39544	0.00924538
GRIN2B	3.32694	0.00857598
AC083829.1	3.31414	1.44e-12
DUSP26	3.30007	0.000129944
LINC-PINT	3.29828	2.64e-07
AC105001.1	3.24556	0.003632
SPRY4	3.2161	6.5e-187
CAVIN3	3.21598	7.33e-06
ZNF625	3.18973	1.1e-06
AC083829.2	3.16684	0.0143613
AGAP1-IT1	3.16253	0.000672314
HIST1H3C	3.16042	0.014624
EGR3	3.14117	2.08e-09
AC090833.1	3.12023	2.38e-05
AC022165.1	3.11595	0.00606302
NR1D1	3.08477	3.59e-160
ARLNC1	3.078	0.010457
ADM	3.05208	5.02e-108
HBEGF	3.03202	9.44e-94
RPS12P31	3.0077	0.00364034
AC078817.1	2.96828	0.00392253
IRS3P	2.95236	2.34e-05
GDF15	2.94715	6.92e-120
NT5E	2.9447	1.97e-71
HRH2	2.92024	1.11e-14
AC022415.1	2.90132	2.46e-15
AC015712.2	2.89803	7.01e-08
ETV4	2.88082	2.24e-80
FLJ31356	2.86013	0.00375046
FOSB	2.85934	1.4e-14
NUAK2	2.85093	8.51e-135
FST	2.83831	5.49e-09
AC093787.1	2.82243	0.0164832
AL031710.2	2.81191	0.00169615
GADD45B	2.79713	3.17e-69
AL158166.1	2.78199	0.00312405
EGR2	2.77597	1.16e-16
SLAMF9	2.75188	1.57e-12
NTM	2.74439	0.000150865
IL6	2.72603	2.39e-33
IL12A	2.69658	2.46e-10
AP005233.2	2.69262	0.000157809
IER3	2.67883	2.36e-102
CXCL2	2.6716	1.61e-118
UCN2	2.65611	1.37e-18
DUSP5	2.65123	7.31e-77
TNFRSF12A	2.64	9.88e-56
CLDN1	2.63281	1.47e-22
AC073130.3	2.6314	0.0169444
CADPS	2.63126	0.00642861
ZNF844	2.63125	2.36e-56
AC004264.1	2.60061	1.05e-07
KCTD4	2.59468	3.76e-06
ZNF878	2.59426	0.000473527
AC004471.1	2.5874	0.0169966
PALM2	2.58706	2.25e-08
EMP1	2.55812	1.35e-80
EDN1	2.55355	8.37e-33
NRG1	2.53211	4.31e-86
Z83840.1	2.5175	0.00172677
MIR3681HG	2.51658	2.29e-05
DUSP15	2.50935	1.69e-27
SGK1	2.5019	1.21e-60
SERPINE1	2.48752	1.13e-135
SPRY4-AS1	2.47622	0.0126036
ZNF44	2.47441	3.58e-43
FTH1P1	2.47373	0.015106
AL356235.1	2.46045	0.0146694
KLF2	2.4456	4.94e-61
NGFR	2.44454	9.42e-57
AC139272.1	2.43547	0.00028639
CYB5R2	2.42998	0.007128
TPM3P6	2.41911	1.47e-05
LINC02595	2.41605	6.77e-05
ARC	2.41509	1.06e-14
IL11	2.41052	2.1e-46
RND3	2.4031	1.26e-72
SPRY2	2.40227	6.51e-92
CYR61	2.402	2.01e-107
JUNB	2.37591	2.7e-82
TUFT1	2.36923	2.88e-66
AC039056.2	2.3595	4.16e-05
SPINK1	2.35883	0.00189904
GADD45A	2.35622	2.17e-79
ZFP36	2.35589	1.57e-53
NOG	2.34476	1.05e-15
CD274	2.32772	3.57e-78
LPL	2.31975	6.06e-90
PLK3	2.29908	3.91e-54
GRPR	2.29325	0.000688136
C5orf46	2.27914	5.25e-14
PPP1R15A	2.27748	1.49e-65
HIF1A-AS1	2.27586	0.0121771
AC090409.1	2.27518	2.16e-05
RNF103-CHMP3	2.26726	0.00493873
ANGPTL4	2.25967	2.61e-10
KLF4	2.24245	1.31e-23
PPP1R3C	2.22936	6.86e-45
ZNF823	2.22314	4.88e-22
ADRA1B	2.21979	2.9e-15
AC091825.1	2.21621	2.3e-06
NPPC	2.21444	2.29e-08
ALDH1A3	2.21214	4.57e-41
CCL26	2.20883	0.00191593
RPL23AP42	2.18012	5.25e-05
AC006511.3	2.17747	0.00708477
TGFA	2.17492	9.13e-40
STX1A	2.15754	1.72e-57
ZNF365	2.14566	2.93e-29
NAV3	2.1435	2.75e-09
SERTAD1	2.14135	1.88e-25
DOCK2	2.13595	0.000316091
PLK2	2.13288	1.81e-85
USP53	2.13268	4.2e-42
PIM1	2.11913	4.15e-77
MRPS24	2.11858	9.01e-05
ARL4D	2.11849	4.48e-38
CIART	2.11836	4.72e-31
AC004556.1	2.11108	1.72e-05
KLF10	2.10334	8.61e-87
E2F7	2.09918	1.22e-58
CCND1	2.09131	5.43e-104
ETV5	2.08342	5.99e-74
NR0B1	2.08279	0.00445796
DKK1	2.08192	4.62e-56
SPP1	2.08117	8.63e-65
PHLDA2	2.07631	1.11e-41
AC002454.1	2.07395	0.000924932
ZC3H12A	2.06463	1.95e-51
SLC7A5P1	2.06159	5.64e-07
RPS10P3	2.0609	7.58e-07
AC073072.1	2.05798	0.00267107
UPP1	2.05334	7.9e-41
DUSP2	2.04429	2.18e-07
SOCS1	2.03338	1.57e-20
TCN1	2.0318	6.22e-41
CSRNP1	2.02524	9.12e-48
S100A16	2.0182	2.67e-35
INSYN2B	2.01132	6.85e-17
HIST2H2AC	2.00647	0.00131673
TUNAR	1.9991	6.9e-10
NOV	1.99214	0.00238023
ZNF385D	1.97925	2.33e-12
SNORD14E	1.9772	0.0144746
GEM	1.97439	2e-52
LTF	1.96969	1.2e-25
PCDH8	1.96111	0.000111445
KCNN4	1.94723	5.23e-30
GPR3	1.94607	3.11e-18
AEN	1.94554	1.11e-40
MYC	1.94473	1.54e-73
IL1B	1.94275	0.00282596
SNAPC1	1.93132	1.65e-44
AL139100.1	1.93019	0.00219994
PTX3	1.9218	9.36e-14
DUSP1	1.9143	1.42e-44
HES1	1.91374	1.12e-70
AMIGO2	1.91174	4.29e-43
RRAD	1.90105	0.000961136
SNORA71C	1.89478	3.82e-05
GSTT2	1.89309	0.00692064
AC009086.3	1.88338	0.00383957
RASGRP3	1.8823	1.53e-27
ZNF586	1.87887	1.26e-20
AC016831.6	1.87631	9.09e-05
OSR1	1.87413	0.00187426
ZNF563	1.87382	3.34e-09
ODC1	1.86637	1.14e-36
TBX2	1.85575	1.18e-37
COL17A1	1.84492	2.44e-20
PALM2-AKAP2	1.84484	0.00427492
ZNF441	1.84175	2.05e-14
AC005912.1	1.83098	2.89e-24
AC010186.2	1.83083	1.17e-05
SLC16A9	1.82991	1.81e-27
ACTBP2	1.82917	0.000803833
TGIF1	1.82625	4.81e-49
NFKBIA	1.82189	1e-39
MXD1	1.82103	2.2e-29
TAGLN2P1	1.81883	0.00193121
PAK1IP1	1.8168	1.09e-32
AC233280.1	1.81339	0.000121485
PTHLH	1.8025	4.26e-54
RPL22L1	1.78706	1.51e-27
RASD1	1.78603	0.000220423
AL121772.1	1.7769	0.0045728
TMSB15B	1.77686	0.00869283
HIST1H1E	1.77501	0.000964559
LINC01578	1.77426	3.06e-44
STK17A	1.77242	1.87e-53
PFDN2	1.77176	8.47e-55
FGF5	1.76758	1.78e-17
EPHA2	1.76581	7.96e-66
UBALD2	1.76528	1.29e-33
IL20RB	1.76433	0.000568982
LURAP1L	1.75472	4.91e-34
DDIT3	1.75269	8.51e-29
TRIB3	1.75131	6.5e-45
MEG8	1.74888	0.00424336
RGS3	1.74329	1.46e-35
PYGB	1.74235	1.53e-43
NFIL3	1.74065	2.87e-42
IL1RAP	1.73958	4.14e-40
CCDC17	1.73946	2.73e-05
BX470102.1	1.73508	4.79e-07
FOXQ1	1.73086	1.4e-05
CDC42	1.72688	0.00367672
ERRFI1	1.72226	3.16e-70
THAP1	1.71891	1.56e-21
KLF6	1.71382	1.56e-49
SLC4A4	1.7091	7.54e-17
SLC2A3	1.70845	5.92e-52
RPL37AP1	1.7045	2.46e-05
PDE4B	1.70167	8.63e-11
CDKN2AIP	1.69942	1.14e-34
MANCR	1.69409	1.26e-08
DUSP4	1.69243	5.26e-27
AC099560.2	1.69084	3.89e-12
AC108463.1	1.68932	8.49e-06
TNFAIP3	1.68813	1.4e-34
SPOCK1	1.68813	9.04e-31
MCL1	1.68805	1.6e-56
ATF3	1.68447	3.4e-43
SLC16A6	1.68235	0.00397516
YRDC	1.68082	1.42e-24
DDIT4	1.6806	3.66e-26
UAP1	1.67941	4.06e-45
RPS24P8	1.67826	0.0183466
ANO1	1.67678	0.00322617
WBP1LP2	1.66419	0.00841014
SIK1B	1.65585	1.71e-13
AL365214.2	1.65467	0.0163343
SCGB3A2	1.65466	0.0152799
SMN1	1.65158	0.00106431
AC010343.1	1.64876	2.18e-13
RPSAP52	1.64801	0.000461346
SMG1P6	1.63155	0.00183616
PVT1	1.62579	1.14e-16
ARL4A	1.62115	2.77e-27
SMG1P3	1.6168	6.52e-13
SFTA1P	1.6161	5.8e-14
CPA6	1.61469	4.92e-20
ELOCP2	1.60673	0.00341934
EMC9	1.59891	1.88e-17
ZNF551	1.59624	1.55e-21
POT1-AS1	1.59386	0.00177263
COX20P1	1.59232	0.00889983
SLC3A2	1.5912	1.44e-30
AC024293.1	1.59	7.11e-12
AC060766.1	1.58675	6.48e-06
PRDM1	1.5809	2.45e-30
ATP10A	1.57723	0.00634425
LARP6	1.57714	2.7e-31
ORC6	1.57595	1.34e-43
NFKBIZ	1.57544	3.75e-26
FABP7	1.57496	2.77e-29
ZNF627	1.57383	3.13e-23
C7orf57	1.57341	6.35e-05
LINC01411	1.568	3.37e-15
AC020915.1	1.56442	0.00261453
VGF	1.55848	0.000762156
HSPA5	1.55827	2.5e-41
CDH6	1.55481	3.58e-06
RPL24P4	1.55375	1.13e-09
PCGF1	1.55345	6.66e-22
CCT6P1	1.55314	6.87e-16
ARHGAP36	1.55268	1.15e-11
ZNF697	1.55137	4.55e-53
SPRY1	1.54876	9.73e-18
DUSP12	1.54639	5.05e-31
RASSF1	1.54616	1.42e-27
PKIB	1.54525	1.61e-17
FAM241B	1.54205	2.24e-13
IER2	1.54178	7.14e-30
NIP7	1.54086	5.21e-30
MEGF10	1.53921	5.6e-08
PHLDA1	1.53913	1.36e-55
NLGN4X	1.53847	0.000797384
SLC2A1	1.53832	1.22e-37
AL009174.1	1.53457	0.00133114
CNIH3	1.53136	8.25e-11
CEBPD	1.52741	1.08e-20
RGS4	1.52648	7.57e-33
ARHGEF2	1.52417	9.88e-50
AP001783.1	1.52376	0.0132346
HMGB2	1.52228	4.48e-39
SBDSP1	1.51882	8.06e-24
LINGO2	1.51733	0.00341622
MTHFD2L	1.51523	7.64e-31
ID1	1.51175	7.12e-35
ANKRD37	1.50863	6.84e-08
PDK4	1.50734	3.87e-13
SHC4	1.50704	2.45e-15
STK32A	1.49997	1.28e-16
SORD2P	1.49548	1.93e-07
UGCG	1.48578	8.2e-31
SNHG17	1.48572	6.97e-29
VAT1L	1.48474	1.28e-15
RPL9P9	1.47917	2.54e-16
SLC7A5	1.47886	3.83e-45
NEDD4	1.47707	2.18e-26
ADAMTS4	1.47407	4.19e-37
PTGS2	1.47401	4.06e-06
KDR	1.47156	3.49e-29
EHD4	1.47109	4.61e-36
ETV1	1.46884	2.54e-22
ZNF799	1.46714	2.86e-06
SNRPGP10	1.46699	0.00370093
HS6ST3	1.46686	3.02e-12
PNO1	1.46052	5.3e-23
OSER1	1.45847	5.09e-22
EIF4A1P10	1.45702	1.26e-12
TIMM10	1.45428	4.61e-11
SIK1	1.45288	0.014856
SNHG15	1.45167	3.48e-21
ZNF416	1.44989	3.86e-12
TXNIP	1.44918	4.36e-31
HES7	1.44702	1.7e-18
CCNG2	1.44678	1.28e-29
ETS1	1.44622	3.42e-35
SERTAD3	1.44449	4.86e-15
RPL7P23	1.44323	0.00870289
CATSPER1	1.44319	0.0122048
ZNF57	1.44286	3.45e-09
FAM133DP	1.44153	1.69e-05
MAD2L1BP	1.44128	4.35e-21
AL596325.2	1.44128	0.000767626
SRPX2	1.44035	7.75e-14
ZNF724	1.43915	0.000139599
RGMB-AS1	1.43862	2.75e-07
HIST1H2BH	1.43773	0.0006507
GPT2	1.43517	5.07e-42
SLFN12	1.43381	3.93e-18
GABPB1	1.4326	5.28e-24
ZNF367	1.43201	7.4e-23
HEPH	1.43093	1.31e-09
MGLL	1.43078	1.37e-14
SERPINB8	1.42619	3.3e-08
PTPRR	1.42565	7.67e-13
OCIAD2	1.4247	1.72e-22
ADRB1	1.42271	0.00367434
AC062015.1	1.42015	0.00136243
HERPUD1	1.41775	1.08e-40
ZFAND2A	1.41535	6.73e-15
HKDC1	1.41355	4.15e-14
GOT1	1.41141	4.81e-27
LINC-PINT	1.41061	1.84e-06
EDA2R	1.40714	7.39e-08
CHAC1	1.40228	4.62e-28
TUBB2A	1.40133	2.27e-32
LINC02547	1.39822	0.000390734
KBTBD8	1.39596	1.92e-07
RAB32	1.39587	9.83e-14
KHDRBS3	1.39585	5.47e-32
SMG1P2	1.3952	3.03e-07
NAMPTP1	1.3928	6.92e-13
PMEPA1	1.38586	2.08e-39
AL135905.2	1.38309	4.48e-10
PTPRZ1	1.38194	5.5e-21
IGFBP3	1.38076	1.47e-20
TRABD2A	1.38024	0.00307341
ZNF622	1.3789	2.49e-18
CCDC86	1.37557	4.44e-28
SIAH2	1.37421	2.79e-19
EXOSC5	1.37375	1.42e-12
ZNF256	1.37374	2.75e-12
PELO	1.37374	1.98e-20
S100A2	1.3735	5.1e-14
CLIC1	1.36848	9.51e-15
LINC00707	1.36395	1.28e-17
LGALS1	1.3637	8.73e-05
DMRTA1	1.36316	1.17e-16
IER5L	1.36213	3.59e-21
ZBTB2	1.36183	5.69e-20
ZNF700	1.36134	1.6e-12
NXT1	1.36057	8.46e-15
CYTOR	1.35922	2.75e-19
HMGN2P3	1.35796	0.00265947
ABCA4	1.35777	5.85e-06
AC046176.1	1.3551	0.0027071
RPL9P7	1.35419	1.3e-07
TRAF4	1.35394	1.34e-24
SLC22A15	1.35192	4.74e-20
GZF1	1.34663	2.89e-20
AL731577.2	1.34371	0.00293856
BCL10	1.34371	2.39e-24
CCT6P3	1.34318	1.64e-08
ZNF90	1.34221	7.31e-06
ZNF669	1.34184	9.38e-11
PUM3	1.34151	4.75e-19
TNFSF4	1.34115	3e-14
DDAH1	1.33702	8.82e-23
TRIM8	1.33587	3.57e-31
ZNF671	1.33484	1.36e-13
LSMEM1	1.33412	0.000247982
ELL2	1.33372	1.67e-22
RASSF8	1.33282	7.13e-20
INHBA	1.33275	6.24e-08
XBP1	1.33151	2.09e-23
JMJD6	1.33043	6.04e-20
ADRM1	1.33022	5.56e-22
FTLP3	1.32875	0.000351983
HIST2H2BE	1.32788	2.16e-06
ARSJ	1.32741	1.85e-23
RNF25	1.32457	8.34e-14
ZNF443	1.32408	4.7e-06
JUN	1.32183	3.78e-40
DNAJB1	1.32127	5.2e-25
DUSP14	1.31881	5.38e-19
UBE2MP1	1.31807	0.00418917
COL13A1	1.31564	5.45e-14
PHGDH	1.31493	6.62e-17
BRIX1	1.3148	2.19e-23
WEE1	1.31131	3.72e-30
FLOT1	1.311	2.46e-21
MT-ATP8	1.31041	7.93e-07
TXNL4B	1.31025	1.09e-19
RRP9	1.30955	4.1e-11
NOCT	1.30938	6.09e-17
TUBBP1	1.3093	2.14e-08
CHIC2	1.30813	1.32e-22
SLC25A25	1.30393	2.2e-18
SLC44A2	1.30373	9.27e-35
IQCJ-SCHIP1	1.30125	3.06e-10
HILPDA	1.30083	5.65e-18
ZNF433-AS1	1.30082	1.11e-05
PXDC1	1.29954	9.19e-25
ZNF267	1.29941	6.03e-09
PMS2P5	1.29582	0.00824037
PDE4D	1.29557	1.56e-11
A2M	1.29446	2.23e-18
NR2C2AP	1.29442	9.4e-13
PPP1R14C	1.29363	1.01e-15
LRRC2	1.2934	0.000820521
SMOX	1.29036	5.42e-21
RP9P	1.28659	1.4e-10
BUD31	1.2863	1.6e-20
RPL29P11	1.28612	0.00196617
LYSMD2	1.28564	8.41e-10
ZNF530	1.285	8.62e-11
ULBP2	1.28143	1.53e-13
ZBTB49	1.28129	6.55e-08
IL15RA	1.27996	1.97e-05
B3GNT2	1.27918	4.63e-18
PDP1	1.27883	5.54e-31
PCDH1	1.27704	6.9e-09
ITPRIP	1.27674	5.07e-28
RCAN1	1.27412	6.27e-29
COQ10B	1.27398	1.7e-20
AFP	1.27217	2.03e-06
SNHG6	1.27183	1.45e-14
AL008707.1	1.27129	0.0104892
CLCF1	1.27095	7.37e-14
ZNF93	1.27075	8.27e-06
WDR43	1.27057	6.27e-26
NFKBIE	1.26938	1.16e-10
IRAK2	1.26724	6.21e-17
FRMD5	1.26445	7.87e-25
HRH1	1.26275	8.47e-18
HIF1A	1.26129	1.03e-19
AL354714.2	1.26035	0.000449033
ZNF682	1.25937	8.14e-05
UTP15	1.25878	2.23e-16
DDX10	1.25799	4.84e-24
PLAUR	1.25763	3.31e-25
ETS2	1.25718	7.66e-20
RGS16	1.25663	4.3e-10
CDK6	1.2565	1.53e-18
POLR2H	1.25591	7.12e-20
SNHG12	1.25475	4.79e-17
MIR4435-2HG	1.25445	3.61e-25
PARP12	1.25367	7.99e-21
ALYREF	1.2522	8.49e-13
SELENOS	1.25135	4.96e-18
CD3EAP	1.25105	1.95e-08
TMEM11	1.25083	6.45e-12
BCL2L1	1.24772	2.42e-19
PSMA7	1.24399	3.02e-15
PPIB	1.24396	2.04e-12
CNKSR1	1.24373	0.0166196
PTPRN2	1.24105	1.59e-07
SMG1P1	1.241	3.41e-13
DPH2	1.24058	1.82e-18
UQCRQ	1.23873	1.58e-13
HSP90AB3P	1.23834	0.000259892
LSAMP	1.23819	1.15e-05
TFAP4	1.23776	2.02e-14
ATF4	1.23524	4.86e-27
SHCBP1	1.23513	7.54e-30
WDR74	1.23388	4.72e-13
FRMD6	1.23174	2.32e-17
BAG3	1.23133	2.45e-27
UBE2S	1.22871	2.65e-18
SEC14L1	1.22767	1.01e-30
GNG11	1.22733	2.25e-14
AL121772.3	1.22541	0.0126294
CLP1	1.22529	9.23e-09
PPP1R35	1.2245	2.18e-11
FSBP	1.2234	0.00604146
MYCL	1.22305	5.62e-12
HIST1H1C	1.22239	9.65e-09
PDRG1	1.22201	5.53e-13
SRSF3	1.2207	6.57e-27
RPL35	1.22055	0.000215597
NOP16	1.22041	3.07e-12
S100A6	1.22018	6.56e-14
RNF152	1.21862	4.85e-09
TFB2M	1.21837	1.11e-14
CAV1	1.21836	4.96e-31
KLF5	1.21695	9.49e-18
FEM1C	1.21679	2.06e-18
PRKAG2	1.21674	9.12e-23
DOCK10	1.21493	2.4e-11
ST3GAL1	1.2133	6.79e-21
RAET1K	1.21039	0.00475328
STK40	1.20965	4.57e-26
MAK16	1.20948	4.33e-15
CFAP20	1.20857	1.86e-14
FOSL2	1.20802	1.29e-31
STAM-AS1	1.20787	0.00890041
DNAJB9	1.20474	6.99e-15
LINC00941	1.20466	3.21e-06
NECTIN3	1.20438	6.53e-16
AP001000.1	1.20428	1.83e-05
SPTBN5	1.20351	4.35e-05
IRF2BPL	1.20306	2.38e-23
RRP12	1.2012	2.88e-24
PFN1P1	1.19996	0.00119009
SNHG3	1.19954	5.15e-19
LONRF1	1.19775	2.99e-18
AKNA	1.19678	1.57e-18
GRB10	1.19668	4.43e-34
NET1	1.19593	4.56e-22
PAPPA	1.19503	1.87e-17
EPC1	1.19451	3.73e-12
AC009403.1	1.19272	0.00265766
FAM111B	1.19256	3.15e-08
TFAP2C	1.19098	3.34e-21
DERL2	1.19069	3.54e-14
EMC7	1.1896	8.4e-12
ANKRD1	1.18827	9.08e-29
AC027612.3	1.18769	0.000230863
CENPX	1.1866	4.48e-09
LINC00888	1.18651	1.59e-10
BDNF	1.18629	2.1e-10
RRS1	1.18597	6.54e-15
PPP1R3B	1.18581	1.12e-16
ZFP36L2	1.18573	6.54e-24
NFKBIB	1.18455	2.42e-15
AC132192.2	1.18401	0.00360349
ENSAP2	1.1838	0.000928548
AKAP12	1.18362	1.86e-19
LRP12	1.1836	7.19e-17
RGMB	1.18309	1.32e-18
MTHFD1L	1.18252	2.34e-24
YOD1	1.18193	2.1e-12
C5orf30	1.18145	7.94e-14
WASH7P	1.17987	8.14e-08
NEXN	1.17927	2.3e-06
NRBF2	1.17846	6.3e-16
TRA2B	1.1776	1.84e-30
TSC22D2	1.17632	5.32e-18
AC009414.2	1.17553	0.001438
NDUFAF2	1.17438	6.97e-10
HMGN2P5	1.17406	0.000158301
VAMP2	1.17289	1.14e-17
TXNDC17	1.16997	2.09e-12
DDX39A	1.16917	8.26e-22
PVR	1.16891	5.28e-27
TRIM36	1.16864	3.77e-05
RPS19BP1	1.16828	1.09e-08
TUBB2BP1	1.16748	0.00471969
CDC20	1.16662	3.41e-21
CDC42EP3	1.16593	6.27e-32
PIP5K1A	1.16556	1.15e-27
TLR4	1.16545	4.11e-08
AC126755.1	1.16444	2.6e-06
SMG1P5	1.16282	0.00139278
LINC00472	1.16193	1.7e-05
PAK3	1.16088	8.06e-12
PLP2	1.16057	2.37e-20
CDKN1A	1.16015	1.11e-13
BNIP3	1.15936	4.49e-25
RPL26P19	1.15877	2.32e-06
MFSD2A	1.15745	1.39e-15
ST3GAL4	1.15739	2.02e-17
AL078621.1	1.15673	4.2e-10
ZNF649	1.1562	5.01e-06
OXCT1	1.15563	4.43e-11
MRTO4	1.15423	1.95e-14
RPS20P14	1.15064	5.78e-05
MTLN	1.14886	8e-08
CD83	1.14838	1.31e-07
FAM84B	1.14806	9.91e-20
ADPRHL2	1.14768	2.05e-10
RFC2	1.14646	3.92e-19
SYTL5	1.14568	9.81e-06
PLEKHF2	1.14438	2.78e-12
KCMF1	1.14339	7.08e-18
LINC01563	1.14254	0.00103159
RANGRF	1.14133	0.00276575
PPIAP29	1.14125	0.00136464
SLC1A5	1.14121	5.91e-21
ZNF552	1.14102	2.29e-05
MED8	1.13981	1.4e-12
CENPQ	1.1392	2.13e-10
ZNF14	1.13833	5.98e-09
E2F4	1.13801	7.94e-25
PSPH	1.13592	1.37e-19
DNMBP	1.13349	2.99e-21
BNIP1	1.13137	1.64e-08
PPP1R18	1.13072	3.24e-25
AC122718.1	1.13032	0.000137578
GADD45GIP1	1.12923	4.76e-09
SLC20A1	1.12908	6.22e-27
CCND3	1.12844	6.62e-18
NME1	1.12829	1.82e-08
EZH2	1.12778	7.28e-20
TCIM	1.12688	4.49e-12
COL8A1	1.12654	0.000116829
S100A3	1.12624	8.56e-05
ZNF726	1.12615	0.000371996
BCAR3	1.12582	6.14e-25
ZNF597	1.12094	2.78e-05
PSMB6	1.12056	2.79e-12
EEF1B2P3	1.12042	4.66e-05
FHL2	1.11983	2.47e-21
AXL	1.1189	2.1e-25
PLD6	1.11845	3.69e-08
TWNK	1.11841	1.04e-17
PTPRE	1.11816	4.9e-10
JDP2	1.11568	1.3e-09
RP9	1.11537	3.8e-11
OAS2	1.11471	0.000259967
RIT1	1.11466	1.15e-18
HOMER3	1.11282	1.72e-10
AC034236.1	1.11039	3.44e-07
MSANTD3	1.10778	6.78e-15
MTHFD2	1.10763	4.31e-20
GTF2A2	1.10693	1.24e-15
RHEBP2	1.10654	1.07e-09
HSPB1	1.10653	1.98e-22
MRM1	1.10599	2.2e-07
TIMM23B	1.10573	5.98e-11
H3F3B	1.10518	2.98e-19
RUNX1	1.10464	1.24e-20
BEND5	1.10296	0.000168694
FRMD3	1.10284	0.00106143
CGNL1	1.10052	3.83e-14
RPL13AP5	1.09965	1.1e-08
RSL24D1	1.09949	1.76e-15
PPAT	1.09919	1.89e-15
HIVEP3	1.09826	5.52e-16
ATP6V0B	1.09775	1.32e-10
PTRH2	1.09728	2.65e-11
MICA	1.09661	1.26e-12
DCUN1D3	1.09638	1.63e-09
IL7R	1.09628	3.85e-13
DIRAS3	1.09451	3.31e-11
B3GNT5	1.09432	2.4e-11
SNX18	1.09394	1.02e-22
MRPL17	1.09284	3.35e-08
SRFBP1	1.09266	1.41e-08
ARPC5L	1.09259	4.16e-12
COTL1	1.09217	5.38e-23
SDC4	1.09207	1.88e-15
PRMT1	1.0913	1.65e-13
ZNF217	1.09076	6.76e-17
BX470102.2	1.09072	0.00608099
OSGIN2	1.0907	1.86e-11
LSM10	1.08974	5.5e-07
RNF19B	1.08953	3.52e-15
TENT4B	1.08895	4.03e-17
PHF5A	1.08867	2.33e-08
AL161431.1	1.08862	7.71e-11
TMEM79	1.08635	8.31e-09
KRT18	1.0862	4.58e-15
KLF11	1.0859	9.42e-16
POLR1C	1.08551	9.97e-10
AP001324.1	1.08537	2.23e-07
MYLIP	1.08531	1.54e-10
LRP5L	1.08443	1.14e-06
SLC1A4	1.08318	6.29e-20
GRPEL2	1.08229	4.45e-17
SMAD7	1.08156	3.17e-11
TMEM126A	1.0807	1.43e-08
CA13	1.07962	4.28e-09
BHLHE40	1.0795	3.42e-25
MBIP	1.07934	3.77e-10
GPX1	1.07911	9.69e-09
MYL12A	1.0788	8.18e-18
MRPL33	1.07729	8.48e-14
ARHGAP18	1.07637	1.55e-12
RELB	1.07608	1.26e-11
DUSP10	1.07592	2.75e-11
HIST1H2AC	1.0759	4.01e-06
TNFRSF10B	1.07462	7.88e-29
WDR3	1.07322	1.04e-20
BOLA3	1.07285	3.19e-09
PHC2	1.07262	1.32e-19
PSMD5	1.07118	1.57e-11
CLEC2B	1.06988	2.68e-06
MITF	1.06837	6.47e-12
FOXN2	1.06812	8.73e-13
AC007969.1	1.06773	2.96e-08
BTG1	1.06613	3.25e-21
NUPR1	1.06574	5.12e-10
MAGEA6	1.06525	1.95e-09
MANF	1.06431	5.59e-16
FASTKD3	1.06412	3.74e-07
GPCPD1	1.06323	4.74e-13
KBTBD2	1.06305	1.37e-20
MAFK	1.06292	4.15e-15
MYBL1	1.06234	5.32e-11
ERI1	1.06222	4.74e-14
RPL30	1.06021	7.61e-13
MAPK6	1.06016	1.13e-14
HES5	1.05943	4.79e-09
UBE2J1	1.05924	3.5e-16
EMC6	1.05885	0.0181412
VEGFA	1.05833	4.36e-27
HSPA9	1.0575	1.51e-22
IQCG	1.05723	3.38e-16
NDUFB7	1.05619	9.63e-08
TICAM1	1.05611	7.88e-12
TTI2	1.05508	1.74e-08
BTF3L4P2	1.05435	2.58e-05
BBC3	1.05298	1.35e-10
AL133410.1	1.05123	0.0118323
TRNT1	1.0511	3e-11
RIPK2	1.05076	3.35e-10
VDAC1P1	1.05031	0.000152911
ATG101	1.05007	4.35e-07
SOX2	1.05001	4.1e-24
AL109918.1	1.04986	2.22e-08
PSMC3	1.04859	1.58e-09
E2F1	1.04859	1.55e-15
KLF7	1.04834	5.16e-15
RNF139	1.04794	1.36e-12
STC1	1.0476	8.85e-15
THUMPD2	1.04738	2.07e-08
MGC12916	1.04738	8.28e-05
NDUFV2	1.04698	0.0040922
SLC4A7	1.0467	1.75e-15
SELENOK	1.04516	1.05e-09
SNHG20	1.0448	1.38e-06
PLPP4	1.04373	3.79e-06
DNAJA2	1.04364	1.32e-18
MED10	1.04354	1.17e-14
EIF3J	1.04303	2.86e-21
FAM174A	1.04285	1.64e-09
ZIK1	1.04272	1.51e-09
PRKCE	1.04235	6.24e-12
EVA1A	1.04126	2.92e-10
BLOC1S2	1.04087	2.83e-13
UBE2B	1.04057	8.81e-16
RABGGTB	1.0404	1.84e-18
BCL7B	1.03764	1.24e-18
MYL12B	1.03745	1.42e-16
DDX21	1.03701	6.37e-19
ZNF547	1.03611	0.0047139
NOC3L	1.03572	1.45e-10
SERF1B	1.03544	0.014815
TUBA1A	1.03543	4.68e-10
INPP5F	1.03449	5.99e-15
ACOT7	1.03449	8.27e-09
SUPV3L1	1.03364	3.98e-15
C6orf48	1.03243	5.57e-09
PMP22	1.03241	2.54e-13
TYW1B	1.03069	0.00315173
C3orf38	1.0303	2.11e-11
S1PR1	1.02904	9.18e-10
S100A11	1.02871	3.76e-21
PSMC4	1.02766	2.93e-13
ACTL6A	1.02736	3.06e-13
CFAP45	1.02723	0.0137056
AL590644.1	1.02567	0.000528816
NOL7	1.02473	5.37e-17
DNTTIP2	1.02462	1.44e-10
HMOX1	1.02321	2.15e-08
MRPL54	1.02297	2.77e-05
TRAF1	1.02137	2.89e-07
NAT1	1.02019	0.000537783
TMEM158	1.01986	5.48e-12
TGFBR2	1.01985	7.66e-14
PSMC5	1.0196	1.39e-12
RCE1	1.01939	1.11e-11
IRS2	1.01872	3.26e-14
TLK2P1	1.01808	0.00502729
LGI1	1.01733	0.000558856
POLR3C	1.01716	5.34e-10
NEDD9	1.0159	3.54e-22
BICD1	1.01523	4.16e-14
CHCHD4	1.0144	1.11e-06
HRAS	1.01431	1.18e-10
SIAH1	1.01334	4.7e-10
RYBP	1.01334	3.03e-12
IFI44	1.01308	1.16e-13
FBXO45	1.0118	3.91e-17
TMSB10	1.01093	3.22e-10
PPRC1	1.01067	5.31e-18
HAUS8	1.0106	1.59e-07
TIMM8B	1.0086	4.51e-07
RNF41	1.00797	7.13e-13
FJX1	1.00715	4.46e-13
BTG3	1.00697	9.94e-13
AC127502.1	1.00649	0.000283569
S100Z	1.00614	0.00474242
AC244669.1	1.00383	1.29e-05
FGF2	1.00339	9.74e-10
CCDC137	1.00326	1.65e-12
SLFN11	1.00063	2.67e-15
AC093909.1	1.0002	0.000918087
NDRG2	-1.00002	1.67e-06
NFASC	-1.00011	1.97e-05
CNPY2	-1.00048	0.0105284
UBN2	-1.00262	4.31e-10
C11orf71	-1.00264	0.00164642
FCHO1	-1.00411	0.000111722
HEXDC	-1.00451	1.43e-08
IKZF4	-1.00478	0.000210442
ARHGAP27	-1.0065	3.32e-06
ANKRD36	-1.00675	8.56e-05
LPAR4	-1.00704	7.19e-05
HDHD3	-1.00761	1.31e-05
TRIM45	-1.0079	1.24e-15
PODNL1	-1.00834	0.000333437
SLC35E2A	-1.00888	1.45e-09
NREP	-1.01025	1.19e-17
APOL1	-1.01041	0.00269522
SLC51A	-1.01089	0.00594527
SLC8A1	-1.01099	0.00190748
SCARB1	-1.0112	2.21e-16
PAN2	-1.01171	3.31e-16
YPEL4	-1.01319	0.0166377
CCDC88C	-1.01497	1.07e-05
AJAP1	-1.01528	4.98e-05
CERKL	-1.01563	0.00520037
RPS28P7	-1.01776	3.6e-15
PROB1	-1.01849	3.12e-06
SOX21	-1.01972	1.26e-14
AC008969.1	-1.01993	0.000261363
IL17RD	-1.02079	6.03e-08
AC139887.2	-1.02291	0.00056998
PRUNE2	-1.0234	1.83e-05
AC006435.2	-1.02416	0.0168274
ANGEL1	-1.02512	7.26e-11
AC010969.2	-1.02539	0.00138569
AGAP2	-1.02562	7.05e-07
LINC00205	-1.027	3.54e-17
SLC16A13	-1.02752	9.06e-05
MIR210HG	-1.02791	7.97e-05
MAGI2	-1.02823	1.31e-05
CAND2	-1.02851	3.26e-08
SKOR1	-1.0293	0.0103156
TOR2A	-1.02953	1.54e-06
PPFIA4	-1.02959	5.55e-10
TIAM1	-1.02975	1.56e-10
PUS7L	-1.03379	1.66e-09
GSTM2	-1.03391	3.89e-09
AC012313.5	-1.03391	0.00191193
KDM7A-DT	-1.03506	0.00395437
LINC01547	-1.03613	0.000160509
ST6GALNAC3	-1.03658	0.00121578
MC1R	-1.03675	0.00810979
CCDC120	-1.03717	9.14e-06
MXRA8	-1.0384	2.34e-07
RGMA	-1.03845	6.6e-07
TSPAN12	-1.0393	0.00162177
PILRB	-1.03946	1.24e-06
C15orf62	-1.03953	0.00852576
AC026471.1	-1.04091	0.00347728
SLC9A3-AS1	-1.0418	2.21e-07
DYNC2H1	-1.04204	1.99e-08
CABLES1	-1.0422	3.27e-07
EDARADD	-1.04302	0.00568312
AL589743.4	-1.04308	0.017286
ACSL1	-1.04338	1.43e-09
C8orf44	-1.04344	0.00177592
CFI	-1.04391	1.32e-05
SLC12A8	-1.04417	0.000132855
FGFR3	-1.04456	1.36e-15
FAM234B	-1.04759	4.91e-10
AC015813.6	-1.04923	7.49e-07
SLC33A1	-1.05004	1.95e-07
CCDC146	-1.05069	0.00350735
NEK9	-1.05151	5.17e-20
BEAN1	-1.05156	0.000167679
FLNB-AS1	-1.05378	0.0103695
CYP4V2	-1.055	1.81e-07
MTERF2	-1.05535	1.25e-06
ZNF629	-1.05559	1.17e-11
RAB26	-1.05686	1.14e-05
KANTR	-1.0573	7.21e-05
HSD17B6	-1.05758	0.0119768
PLA2R1	-1.05773	0.00100738
PCSK5	-1.05793	5.01e-06
FAM86B1	-1.05879	0.0171259
EML6	-1.05991	0.000618713
TMEFF1	-1.0621	0.0079492
DUSP18	-1.06251	0.000339273
PIK3AP1	-1.06363	0.00273741
CCDC85C	-1.06449	1e-13
ZFP14	-1.06451	9.38e-05
ASRGL1	-1.06455	0.00112734
MRTFB	-1.06528	1.96e-11
LINC01963	-1.06684	0.000698611
GBP2	-1.06696	2.92e-14
FHDC1	-1.06719	7.37e-16
AC125807.2	-1.06773	0.000601616
MSH5	-1.06842	0.00137612
NEIL1	-1.07003	2.55e-06
EPHA4	-1.07212	3.86e-06
ICA1L	-1.0724	0.00110408
SRPK3	-1.0743	0.0134845
C14orf93	-1.0743	9.04e-05
SNHG11	-1.07475	0.00268122
TTC21A	-1.07644	0.000192266
DENND6B	-1.07742	0.0018636
PHKA2	-1.0783	8.46e-15
ADAMTS10	-1.07943	3.63e-14
LRFN1	-1.07956	2.78e-07
NKX3-2	-1.07957	1.22e-05
JRK	-1.07971	2.16e-14
XYLB	-1.08003	1.86e-05
L3MBTL1	-1.08005	2.33e-07
PCDHB13	-1.08025	0.00896238
ADGRG6	-1.08087	1.76e-05
LRRC37A17P	-1.08112	2.93e-05
GABRE	-1.08129	4.61e-18
ELAVL2	-1.08146	0.017567
ZBTB8A	-1.08274	6.38e-06
MT-ND6	-1.08298	4.96e-14
SATB1	-1.08312	2.8e-11
B4GALT6	-1.08456	0.00182183
ZNF703	-1.0882	1.98e-14
LRRC7	-1.08846	0.00462413
EPB41L4B	-1.08878	1.41e-05
AC055713.1	-1.08922	0.0027057
AL513534.1	-1.08961	0.0115556
LINC01515	-1.09098	0.00716202
MEGF8	-1.09113	4.1e-19
LRRC37A2	-1.09166	0.000123171
GSDMB	-1.09208	1.87e-08
TTYH2	-1.09238	9.64e-07
PLCXD2	-1.09338	0.0059102
KIAA1614	-1.09383	0.00253364
SLC9B2	-1.09455	0.000985582
FBXO27	-1.09555	0.0121081
PPARA	-1.09666	7.66e-16
MVB12B	-1.09743	6e-07
PPM1N	-1.09745	0.000579538
HIC1	-1.09845	0.000985614
PTCH1	-1.09957	4.72e-12
MMP15	-1.10028	4.39e-13
SH3BP5-AS1	-1.10064	8.38e-05
CHDH	-1.10208	7.29e-09
GABPB1-AS1	-1.10341	4.65e-11
PLPP6	-1.10369	2.18e-08
SMAD9	-1.10418	5.62e-09
PKP2	-1.10569	1.01e-05
BCORL1	-1.10649	7.11e-16
PTK2B	-1.10664	1.88e-05
CELSR3	-1.10703	4.8e-15
AC012676.5	-1.10726	0.011972
CRTC1	-1.10843	2.18e-12
NHSL2	-1.10861	2.65e-05
MELTF	-1.10869	1.28e-12
AC073857.1	-1.11053	0.00142871
FBXL19	-1.11116	1.3e-14
STEAP2	-1.11128	2.35e-05
RBM43	-1.11203	1.28e-06
PHOSPHO2	-1.11233	0.0147557
KIF26B	-1.11292	1.73e-15
CNR1	-1.11432	1.3e-18
ALOX12	-1.11475	0.00130763
STOX2	-1.11589	2.93e-08
ADAMTS1	-1.11604	1.67e-22
SIAE	-1.11668	1.58e-10
YPEL1	-1.11688	0.00242037
DIRAS1	-1.11728	5.57e-08
NEURL1B	-1.1177	1.7e-17
HOXA5	-1.12039	3.04e-10
HRAT92	-1.12121	0.0157151
AC110079.1	-1.12148	4.24e-08
ELFN2	-1.12186	4.27e-09
AL928921.2	-1.12214	0.00740612
CYB5RL	-1.12227	5.92e-10
CTC-338M12.4	-1.12262	0.000139584
NTRK3	-1.12273	1.56e-12
KLHL29	-1.1244	1.3e-10
TBX15	-1.12499	0.00835627
PLLP	-1.1251	6.69e-06
C2orf92	-1.12564	0.00280513
AL928654.2	-1.12642	9.74e-06
MSI1	-1.12665	9.37e-11
TNFSF18	-1.127	5.19e-06
LMF1	-1.12758	9.17e-07
SNPH	-1.12776	4.05e-06
CHD5	-1.12866	0.00709406
AGL	-1.13082	6.85e-12
CYP26B1	-1.13191	1.08e-07
AL021707.2	-1.13243	0.0180441
PPIEL	-1.1328	9.72e-06
CHRNA3	-1.13379	0.00177919
PFKFB2	-1.13437	2.62e-07
EN2	-1.13584	1.64e-06
KDM8	-1.13586	0.0111256
TTLL3	-1.13609	3.96e-12
PHKA1	-1.13679	1.75e-09
CFAP44	-1.13684	0.00120127
ALDH1L2	-1.13807	1.44e-10
BAHCC1	-1.14003	8.11e-10
ABLIM1	-1.1402	5.82e-13
ZNF862	-1.14036	1.85e-14
ATP1A1-AS1	-1.14097	0.000256611
AP000525.1	-1.14162	0.00793921
KREMEN1	-1.14163	2.78e-17
WDFY3-AS2	-1.14182	0.00919127
AP003486.1	-1.14266	2.39e-05
LYNX1	-1.1438	0.00841454
VAMP8	-1.1454	0.00291467
TRIM66	-1.14706	2.04e-07
HSD17B1	-1.14735	1.97e-06
RIPK4	-1.1488	3.07e-07
AC020904.2	-1.14888	0.00972071
PXYLP1	-1.14903	4.02e-06
MYH11	-1.14922	0.00808961
AC127496.7	-1.14971	0.000186554
PCYT1B	-1.15149	8.9e-05
MZF1-AS1	-1.15154	0.00782244
RAG1	-1.15199	0.00925979
LINGO1	-1.15361	3.51e-10
CSRNP3	-1.15481	6.46e-05
AC004890.2	-1.15553	1.19e-05
PDZK1P1	-1.15753	0.0107512
ANKRD10-IT1	-1.1583	6.37e-06
HOGA1	-1.16185	0.017231
XPNPEP3	-1.16332	2.4e-09
ZBTB25	-1.16387	1.36e-09
DMD	-1.16404	5.57e-08
AL449212.1	-1.16416	0.00301032
SMARCE1	-1.16447	1.59e-05
ARHGEF17	-1.16611	7.39e-27
HOXD-AS2	-1.16613	4.71e-07
GTF2IP12	-1.16727	0.000237805
AC105020.1	-1.16751	0.00454092
CCNF	-1.16909	6.18e-19
AC024940.1	-1.17038	0.00166577
IRX6	-1.17048	0.016033
RGS5	-1.17093	0.0166501
EPS8L1	-1.17121	0.0126593
IFITM1	-1.17166	1.25e-07
COL24A1	-1.17206	0.011228
FBXO10	-1.17206	4.99e-06
ESPN	-1.17249	4.07e-09
MAST3	-1.17281	9.62e-12
PODXL2	-1.17304	5.48e-15
WASH5P	-1.17338	0.00954699
FMO5	-1.17388	0.00080721
Z95115.1	-1.17429	0.000922584
KCTD12	-1.17594	2.73e-29
GAL3ST4	-1.17723	0.00378136
RNF39	-1.17753	0.000283193
TMEM144	-1.17837	3.82e-08
DHFR2	-1.17965	1.49e-05
GALM	-1.18061	0.0012626
BCDIN3D-AS1	-1.18144	0.0146324
BMP8B	-1.18161	2.4e-07
AC138393.1	-1.18276	2.49e-05
TGFB3	-1.18308	1.7e-12
OPRL1	-1.18437	0.000164537
EFR3B	-1.18475	2.9e-08
EGLN2	-1.18603	1.07e-05
IGSF9	-1.18681	0.00685133
SNCA	-1.18738	0.00867814
LUM	-1.18856	0.0101413
DZIP3	-1.1894	1.48e-08
KIT	-1.18998	3.72e-09
TPD52L1	-1.19057	0.00212224
DARS2	-1.19108	9.71e-20
SAMD11	-1.19276	1.49e-12
TMEM145	-1.19319	0.0152664
ASIC1	-1.19373	5.79e-14
MERTK	-1.19673	3.33e-07
VSTM2L	-1.19738	0.00413717
NTN4	-1.19799	6.44e-21
SPNS2	-1.19824	0.0180648
NOL12	-1.19886	0.00312638
TMEM143	-1.199	1.91e-07
FMN2	-1.19932	2.11e-05
HSD17B1P1	-1.19934	6.77e-05
FGFR2	-1.19946	4.53e-09
ADAMTS14	-1.19966	5.63e-05
AL161891.1	-1.19975	0.00212567
MMP25-AS1	-1.20004	9.04e-05
SYNGR1	-1.20258	5.9e-14
CLEC18B	-1.20354	0.0115511
IGIP	-1.20436	1.03e-05
FER1L4	-1.20485	1e-06
ARHGEF26	-1.20494	1.73e-10
PTGES	-1.20574	0.000151764
HID1	-1.20604	1.47e-06
CARNS1	-1.20637	0.0135806
ST8SIA4	-1.2072	2.67e-10
CLSTN2	-1.20767	0.000391862
C20orf204	-1.20916	0.0133104
GOLGA2P5	-1.21004	1.73e-07
MR1	-1.21081	2.45e-11
AC012513.3	-1.21106	0.00189902
SDCBP2-AS1	-1.21336	0.00181071
AL928654.4	-1.21447	0.00440137
SCUBE3	-1.21448	3.56e-24
CACHD1	-1.21453	1.8e-10
RBM23	-1.21521	4.68e-19
SLC2A10	-1.21635	4.11e-16
DRC3	-1.21655	0.00114031
KIAA1671	-1.2181	6.88e-15
ATP2A1	-1.21842	0.0129895
PDZD7	-1.21976	8.13e-08
KCNK1	-1.22034	4.41e-05
LINC00173	-1.22082	0.00012938
ZNF483	-1.22297	0.00517595
SIX1	-1.22328	2.4e-10
SEMA4A	-1.22537	0.00253138
EPB41L1	-1.22601	2.85e-15
VCAN	-1.22689	4.34e-20
SUGCT	-1.2269	0.0183361
AC131212.3	-1.22842	0.0012012
USP43	-1.23111	0.00411775
ARRB1	-1.23123	1.27e-07
BHMG1	-1.23132	0.00925907
CRABP2	-1.23137	1.04e-17
PRRT3	-1.23192	7.16e-09
PINK1-AS	-1.23222	0.00208372
PARP8	-1.23337	0.000596164
CCDC18-AS1	-1.23338	6.75e-10
TSSK4	-1.23412	0.00143235
PCDHB3	-1.23435	0.00484247
CELSR2	-1.23655	6.85e-32
COL9A3	-1.23682	3.39e-08
NTNG2	-1.23699	2.4e-08
RAPGEF5	-1.23709	3.6e-05
KCNAB3	-1.23874	6.35e-06
SLC22A5	-1.23925	1.95e-12
TNFRSF13C	-1.23929	0.0017927
TLX2	-1.24015	0.00563391
LRP1	-1.24025	3.69e-29
POLR2J3	-1.24066	0.00552037
VDR	-1.24264	4.77e-06
DNAI1	-1.24293	0.00710605
MAP2K6	-1.24418	8.67e-07
AATBC	-1.24512	0.00517046
SLC4A11	-1.24516	1.43e-07
TMEM254	-1.24536	6.72e-07
PARD6G	-1.24549	2.88e-06
NFATC1	-1.24678	6.53e-12
RABL2A	-1.24682	5.1e-08
ARHGAP24	-1.24699	5.64e-07
KCNG3	-1.247	0.00356727
GGT1	-1.24736	6.11e-06
TMEM150C	-1.24753	0.00020835
NECAB1	-1.24797	9.28e-05
ZNF710-AS1	-1.2485	1.09e-05
LINC02210	-1.24958	5.85e-14
CFAP221	-1.25004	2.91e-07
SNED1	-1.25176	1.01e-07
SLC19A3	-1.25178	0.00774629
MIR600HG	-1.25229	2.04e-08
MYO1F	-1.25298	0.00823742
PCAT7	-1.25588	0.000610267
AC104794.2	-1.25633	0.000990268
PTGR2	-1.25712	0.00442465
SYNPO	-1.25875	5.71e-30
SLC24A1	-1.25967	7.46e-10
AC107068.1	-1.26164	0.00510136
MAP7	-1.26174	3.77e-08
RTEL1-TNFRSF6B	-1.26242	0.00130502
CXXC4	-1.26343	4.28e-06
RALGPS1	-1.26344	1.3e-09
DNAH1	-1.2638	7.64e-09
CHRM3	-1.26465	0.00127914
ATP2A1-AS1	-1.26617	0.00167823
AC092747.4	-1.26701	0.000118689
AP006621.5	-1.26758	0.000134419
RN7SL2	-1.26791	0.00569455
ZNF397	-1.26928	5.48e-11
LINC00467	-1.2695	1.56e-08
PCDH10	-1.26979	1.03e-16
AC005519.1	-1.2703	0.0162432
PLEKHG4B	-1.27074	4e-06
AC107398.3	-1.2729	0.0126229
HOMEZ	-1.27402	2.16e-09
MYH7B	-1.27405	0.0163538
FAM160A1	-1.27448	1.47e-06
CACNB2	-1.27687	0.000931772
IGDCC4	-1.27815	1.14e-12
AC093227.1	-1.27819	0.0165527
TP53INP2	-1.27986	1.67e-22
KIAA1211L	-1.27986	0.00040393
AC007383.2	-1.28195	0.00171582
PRKCQ	-1.28262	4.07e-05
OGDHL	-1.28418	2.4e-07
GALNT13	-1.28437	8.7e-07
TTN-AS1	-1.28584	0.0101862
ENOX1	-1.28716	0.000631807
PCAT6	-1.28716	0.00764595
LGI3	-1.28866	0.00307483
FRMD4B	-1.28887	0.000191822
PPP1R32	-1.28917	0.00630808
DHRS3	-1.29	1.42e-12
PDE5A	-1.29037	1.05e-07
KCNIP2	-1.29053	0.00440954
AC007485.2	-1.29055	4.7e-05
AL355488.1	-1.29101	1.45e-06
PLPP3	-1.29369	4.87e-06
KCNC3	-1.29628	1.87e-08
PLIN2	-1.29747	2.26e-06
HAP1	-1.29806	5.14e-07
PAIP2B	-1.29849	4.73e-08
DSP	-1.29865	4.2e-24
CSPG5	-1.29899	6.28e-05
AC109460.2	-1.29945	0.00125749
AC004656.1	-1.29971	6.11e-12
AC097376.2	-1.30336	0.0149909
RAP2C-AS1	-1.30458	0.00351076
FLJ42351	-1.30559	0.0013719
SPON2	-1.30742	0.0111843
U91328.1	-1.30795	0.00612699
AL590094.1	-1.30984	2.11e-05
CACNA2D1	-1.31005	3.54e-08
GSTZ1	-1.31028	5.73e-07
AHDC1	-1.31051	1.3e-17
FUT4	-1.31086	7.22e-06
LHX6	-1.31126	4.96e-05
SYT12	-1.31134	0.00651586
PGM5	-1.3126	0.0154095
TMOD1	-1.31318	7.69e-10
ADSSL1	-1.31484	2.17e-05
CA2	-1.31511	8.27e-22
PAPSS2	-1.31533	2.56e-12
KLHL3	-1.31543	0.00118939
LOXL4	-1.31567	9.63e-05
AC254633.1	-1.31569	0.00740468
AC007191.1	-1.31632	0.000620628
SSPO	-1.3166	0.000357958
PTP4A3	-1.31691	1.91e-09
ZNF204P	-1.31713	9.68e-06
FBXL19-AS1	-1.31784	0.000793398
AMOT	-1.31887	1.33e-35
GSTO2	-1.31933	0.000225913
SEMA6C	-1.32089	1.54e-12
COL1A1	-1.32147	2.39e-25
HYAL1	-1.32161	0.00131869
RASGRP2	-1.32293	0.00141686
ZNF891	-1.324	3.25e-08
GDF6	-1.32419	1.11e-05
FIGNL2	-1.32474	0.0110781
TMTC1	-1.32487	2.37e-26
LSR	-1.32587	1.24e-06
JCAD	-1.32592	2.49e-12
CCDC191	-1.3279	3.08e-05
JPH4	-1.32806	3.9e-05
MNX1	-1.32892	2.81e-06
IMPACT	-1.32958	5.99e-11
AC020917.4	-1.3299	0.00715085
TENM4	-1.33023	3.31e-16
NANOS1	-1.3315	4.56e-07
AHNAK2	-1.333	6.16e-23
2022-09-01	-1.33443	8.08e-05
MORN1	-1.33485	6.97e-07
PEX11G	-1.33486	0.0119227
BCL6B	-1.33497	2.94e-05
ENPP1	-1.33619	1.87e-13
PLEKHG3	-1.33794	7.02e-13
AC026471.4	-1.33804	0.00486036
NTN5	-1.33987	0.00492144
PRSS53	-1.33987	0.00778665
HSPA2	-1.34013	0.00903522
HAPLN2	-1.34205	0.00185318
RTN4RL1	-1.34494	7e-09
AL031282.2	-1.345	6.19e-05
AC087741.1	-1.34522	1.49e-06
AFAP1L2	-1.34583	4.51e-16
RNF208	-1.34764	0.000281935
SPDYE2	-1.34774	0.00103512
PI4KAP1	-1.34838	6.26e-12
RASGRF1	-1.34845	0.0144797
FABP5	-1.3491	0.000919466
PDPN	-1.34977	2.37e-11
ST3GAL6	-1.35115	1.49e-06
CALCB	-1.35297	0.0131756
KCNN3	-1.35314	2.76e-10
LINC02035	-1.35375	1.63e-07
CPNE7	-1.35463	0.000505079
STON2	-1.35482	1.97e-10
SYTL1	-1.35574	0.000169926
AC040977.1	-1.35605	0.00484479
LRRC75B	-1.3564	1.19e-05
LTB4R2	-1.35757	0.00154257
C1RL	-1.35835	2.06e-09
SPDYE6	-1.35913	0.00050602
USP2	-1.36147	1.39e-06
HOXA9	-1.36369	1.79e-09
SNAI3-AS1	-1.36427	0.00682274
PPEF1	-1.36495	0.000695159
PDE2A	-1.36628	0.000159496
SPACA9	-1.36692	8.26e-07
CD37	-1.36774	4.05e-06
TMEM37	-1.36818	8.16e-06
IQSEC2	-1.36957	1.45e-17
FOXP2	-1.3722	0.00255448
ARHGEF16	-1.37314	1.31e-06
DEF6	-1.37357	0.00042193
FBN1	-1.37417	5.53e-24
RNF32	-1.37485	0.00023118
FAM229A	-1.37759	3.37e-09
NPNT	-1.37877	0.000172724
TMEM98	-1.37948	1.81e-08
UCP2	-1.38004	7.07e-13
AL513550.1	-1.38051	0.00186119
AC118344.1	-1.38159	0.000628224
CACNB4	-1.38278	5.77e-06
TRMT9B	-1.38302	0.00631207
FRK	-1.38405	0.00698738
CCDC151	-1.38484	4.93e-05
AC019117.1	-1.38632	4.25e-08
CDK18	-1.38884	8.67e-20
PLCXD1	-1.38943	7.91e-18
TMEM246	-1.38994	4.09e-06
MT-TY	-1.39125	3.72e-07
CRACR2B	-1.39303	0.000296373
ETFBKMT	-1.39386	0.0023934
STOX1	-1.39426	0.00110159
AC009133.1	-1.39524	2.5e-07
AP001107.4	-1.39545	0.013953
GPLD1	-1.39655	0.00802067
MUM1L1	-1.39709	0.00395462
HOXA11-AS	-1.39888	0.000315646
LBHD1	-1.39933	1.7e-05
AC007406.5	-1.3996	5.25e-05
ENPP2	-1.40002	0.000728701
DNM1P51	-1.40118	0.00261175
SP6	-1.40555	4.49e-11
PARM1	-1.40559	8.92e-08
ACBD7	-1.40564	2.99e-07
AL390195.2	-1.40567	0.00229958
LINC00982	-1.40651	0.000602671
FAHD2CP	-1.40674	6.65e-06
GARNL3	-1.4069	6.38e-07
EEPD1	-1.4089	4.37e-13
IGSF22	-1.41057	0.00521838
AL021368.2	-1.41209	0.000216065
AL596244.1	-1.4128	0.00581128
DUSP5P1	-1.41395	0.0013589
LIMS2	-1.41436	0.0103742
AC092645.1	-1.41502	0.00236848
AL358334.2	-1.41535	0.00271228
AC024075.3	-1.41537	0.0050016
RTN4RL2	-1.41544	2.34e-07
SUSD2	-1.41658	0.00253264
TSHZ2	-1.41713	7.62e-15
GPR155	-1.41745	1.85e-12
SLC25A27	-1.41967	7.87e-07
FUT3	-1.42088	0.0112864
SERPINA3	-1.42093	0.00685459
ENHO	-1.42204	5.29e-05
TRIM6	-1.4224	6.2e-06
JPH1	-1.42435	1.04e-09
SULF1	-1.42455	4.14e-05
CCDC116	-1.42459	0.00543641
NEURL1	-1.42482	0.00183633
FOXO6	-1.42567	1.25e-06
CD27-AS1	-1.42781	0.00492279
VIT	-1.42788	0.0181175
SPOCK2	-1.42798	0.0121128
SELENOM	-1.43119	1.48e-08
AC145285.6	-1.43131	0.0110335
MYT1	-1.43196	0.00026094
TPK1	-1.43204	0.000234228
FAM13A-AS1	-1.4354	0.0109719
TEX19	-1.43652	9.33e-05
GLI2	-1.43718	2e-10
PLEKHA5	-1.43763	1.35e-06
AC122129.1	-1.43917	1.06e-06
KIF17	-1.44144	6.34e-10
AL157392.3	-1.44361	4.48e-07
BRSK2	-1.44415	6.16e-09
RUSC1-AS1	-1.44415	5.93e-07
TNFSF9	-1.4463	0.000282504
AC021106.1	-1.44724	0.0147554
N4BP2L2-IT2	-1.44774	0.0141107
ASMTL	-1.45033	1.28e-16
AC012615.6	-1.45093	0.0013357
SSPN	-1.45115	6.47e-09
HYKK	-1.4521	2.16e-07
ZNF488	-1.45215	3.4e-07
PPL	-1.45236	3.1e-09
AC062029.1	-1.45349	9.09e-05
PRKAR2A-AS1	-1.45387	0.00126015
PPM1L	-1.45396	2.7e-12
ALPK3	-1.45522	0.000557165
GYG2	-1.45579	1.29e-10
DNAH7	-1.45597	0.0124678
ZNF337-AS1	-1.45694	0.00963215
AL008721.2	-1.45794	0.00492957
AL139393.2	-1.46023	3.78e-36
AL359510.2	-1.46087	0.0138949
TGM2	-1.46126	3.31e-07
NUTM2D	-1.46177	0.00313923
PMEL	-1.46392	0.00242582
RASA4	-1.46435	0.00923758
METTL7A	-1.4648	2.27e-15
AC245452.1	-1.46545	0.000447622
ZNF497	-1.46728	0.000109991
AL590560.1	-1.4719	0.000155113
ZNF837	-1.47278	7.09e-05
STRADA	-1.47308	2.72e-06
GRASP	-1.47358	0.00953707
WSCD1	-1.47452	3.88e-16
AP003392.1	-1.47576	0.0102896
ZBED6	-1.479	0.0179707
RAB7B	-1.47919	0.0132867
HOXC8	-1.47964	0.000119151
LRMDA	-1.48003	4.16e-08
DISC1	-1.48103	3.04e-06
TUB	-1.48214	9.31e-26
ATP7B	-1.48236	1.13e-11
GALNT12	-1.48251	2.54e-07
CDIP1	-1.48438	5.47e-17
EPHA6	-1.48492	0.0104468
WDR31	-1.48745	1.98e-08
ISYNA1	-1.48773	6.28e-28
VWA7	-1.4902	0.0118418
EGFL8	-1.4916	0.010097
LINC00663	-1.49205	0.000538519
RADIL	-1.49255	4.91e-18
NOVA2	-1.49257	2.41e-18
FOXRED2	-1.49263	2.22e-28
AL121612.2	-1.49268	0.017091
CD72	-1.49277	0.0132803
STAG3L5P	-1.4931	8.04e-09
Z83843.1	-1.49369	2.58e-05
BACE1-AS	-1.49423	1.39e-06
CDH15	-1.49434	3.31e-05
LINC01232	-1.49562	0.000912975
ZNF589	-1.49566	1.4e-20
AMY2B	-1.49593	0.00834857
GVQW3	-1.49692	1.77e-06
TCEANC2	-1.49709	9.59e-19
AP000813.1	-1.49866	0.00525881
SLFNL1	-1.50097	0.00472273
AC005150.1	-1.50126	5.81e-10
AL353796.1	-1.50292	0.0151994
RBM26-AS1	-1.51001	0.00131573
MYO1D	-1.51164	1.41e-22
AL133367.1	-1.51171	9.17e-06
LINC01355	-1.51211	4.03e-07
RHBDL3	-1.51261	1.28e-12
CHRFAM7A	-1.51284	0.000317702
MPP7	-1.51324	0.000333893
NTRK1	-1.51419	0.0138115
AC092835.1	-1.5144	0.01281
HOXB13	-1.51513	1.26e-09
FAM107A	-1.51579	0.00595994
AL354822.1	-1.51593	2.76e-07
EML5	-1.51597	0.00162624
PPP4R4	-1.51648	0.000424664
CHRNA7	-1.51892	0.00233055
AKAP3	-1.51893	0.0142363
HECW2	-1.5205	0.000845291
LRRC46	-1.5209	0.000755989
LTB4R	-1.52231	4.3e-12
AP001972.5	-1.52317	1.13e-05
ENPP5	-1.52332	0.000112087
CYP1A1	-1.52338	0.0169355
AC009283.1	-1.52338	0.017168
SPEF2	-1.52612	0.000495456
HOXB4	-1.52757	4.92e-09
AC102953.2	-1.52899	6.48e-09
GNAL	-1.52912	4.79e-08
FGFR4	-1.52954	5.2e-18
ATP6V1FNB	-1.52967	0.00125828
C1orf115	-1.53033	3.44e-11
CYP2S1	-1.53122	2.74e-06
AL136981.2	-1.53133	0.00842131
SLC17A7	-1.53587	2.94e-08
CLSTN3	-1.53589	1.7e-29
CELF5	-1.53728	0.00124724
PSMG3-AS1	-1.53784	3.7e-08
SOX7	-1.53825	0.0130711
C17orf113	-1.54041	2.08e-05
SLC9A3	-1.54138	1.82e-06
CP	-1.54396	2.62e-05
ZSCAN30	-1.54407	2.54e-15
PCDHB12	-1.54597	0.00180371
WNT6	-1.54648	0.000114866
MTHFR	-1.54976	1.4e-19
LRRK1	-1.55418	0.00246834
LPAR1	-1.55453	0.00208364
BEX4	-1.55639	3.37e-11
AC022098.1	-1.55658	5.91e-07
ALDOC	-1.55781	4.52e-06
TPTEP2	-1.55844	2.32e-06
AC136475.1	-1.55966	0.0111589
KCNAB1	-1.5598	0.00817783
ADAP1	-1.56085	0.00070084
NPY1R	-1.56115	1.07e-21
ZNF540	-1.56127	0.00194159
SEPT7-AS1	-1.56213	0.00119495
GABRP	-1.56478	0.000549971
NWD1	-1.56509	0.000211744
NKAIN1	-1.56676	0.000146876
AC011498.7	-1.56707	0.0013504
LYRM9	-1.56774	0.00743826
AC008735.2	-1.56994	0.00692037
RHBDL1	-1.57088	5.65e-05
AC093110.1	-1.57237	0.0172072
AC010997.3	-1.57286	0.00115484
AC009120.2	-1.57409	0.000233471
NUDT7	-1.57498	0.00409282
PALD1	-1.57544	4.72e-20
GAREM1	-1.57673	4.51e-07
AC007382.1	-1.57723	2.5e-05
HAND1	-1.57737	7.72e-13
SRCIN1	-1.57823	6.52e-11
AC093535.2	-1.58134	0.0088127
FAT2	-1.5814	1.44e-49
LINC02541	-1.58142	8.75e-05
ZNF546	-1.58215	7.19e-07
NAT8L	-1.58286	1.34e-17
ESRRG	-1.58701	0.000268965
TGFBR3	-1.59178	5.86e-12
ECHDC2	-1.59288	1.1e-12
AC022400.5	-1.5931	0.0178011
ST6GALNAC2	-1.59414	2.38e-06
SALL2	-1.59529	5.23e-19
THEMIS2	-1.59536	1.79e-05
NRXN3	-1.59624	1.57e-06
VCAM1	-1.59624	6.4e-07
GDPD1	-1.59681	1e-07
AL353625.1	-1.59707	0.000166952
DNAAF3	-1.59841	4.01e-05
AC139795.1	-1.59869	0.00110721
PLAC9	-1.60102	0.0162038
VWDE	-1.60164	0.000132901
SNORC	-1.60279	0.000513468
DCHS1	-1.60395	1.2e-15
SAMD15	-1.60648	0.0115788
AC067750.1	-1.60655	0.000138804
LINC01694	-1.60707	1.19e-05
PLAC1	-1.60722	0.000459638
IL12RB2	-1.60752	0.0150539
ITGA2B	-1.6096	2.44e-06
AC124067.2	-1.61163	0.000230937
RAD51-AS1	-1.61324	2.93e-10
APOBEC3F	-1.61351	1.13e-09
TSHZ1	-1.61378	2.47e-22
GVQW2	-1.61717	0.00477942
INHBB	-1.61775	6.46e-07
ACACB	-1.61798	1.1e-16
TEX15	-1.61864	3.36e-06
BAIAP2L1	-1.61915	7.48e-22
KCNC4	-1.61933	4.35e-17
TSSK3	-1.61972	0.0129166
INAVA	-1.6203	3.23e-06
ZFP69	-1.62077	0.00221033
GALNT18	-1.62198	3.04e-09
CTBP1-AS	-1.62275	0.00013048
ENOSF1	-1.62379	7.24e-14
EBF1	-1.62396	3.28e-18
SGMS1-AS1	-1.62503	0.00716861
ZNF385B	-1.62554	1.77e-05
FAM86JP	-1.62626	0.00113026
GRAMD1B	-1.62743	3.37e-08
HOXA13	-1.63207	6.46e-13
DAAM2	-1.63358	1.69e-14
FAM71F2	-1.63735	0.0175617
TNS1	-1.63817	5.71e-10
LGR5	-1.63886	0.000188407
COL4A6	-1.63901	6.82e-22
LINC01772	-1.64017	0.000399133
MIAT	-1.64025	2.1e-06
RASL11A	-1.64102	4.06e-09
MAPT	-1.64126	5.62e-16
SPTY2D1OS	-1.64249	0.0172058
ZNF346-IT1	-1.64285	0.0168367
SULT4A1	-1.64527	1.73e-10
CDC42EP5	-1.64621	0.0101309
AL035413.2	-1.65036	0.00130191
AC006547.1	-1.65164	1.81e-05
EFHD1	-1.65255	3.71e-26
WISP2	-1.65297	0.0057595
SPN	-1.654	0.0148785
HOXA6	-1.6548	3.27e-08
STX1B	-1.65481	0.000369108
LDB3	-1.65483	0.0177238
RPP25	-1.65538	8.13e-17
RASD2	-1.65715	1.39e-07
WDR86	-1.65799	0.00183253
AL031587.5	-1.65947	0.000354019
SEMA3F	-1.65953	1.36e-34
PSD4	-1.65961	9.23e-33
SH2D3A	-1.66002	2.64e-05
C3orf52	-1.66131	9.63e-07
CIRBP-AS1	-1.66189	0.000838508
CYP3A5	-1.66211	0.0112302
LDHA	-1.66249	1.72e-28
CABYR	-1.66439	0.0116938
HOXB8	-1.66502	1.72e-08
TMEM9B-AS1	-1.66534	0.002516
AC093249.6	-1.66597	0.00740203
COL14A1	-1.66686	2.5e-31
RAB39A	-1.66833	5.45e-05
RHCE	-1.671	0.00559721
C2orf48	-1.67205	0.000667361
ACVRL1	-1.67224	0.00341207
SERPINB9	-1.67237	0.00620891
C7orf69	-1.67349	0.0117795
LBX1	-1.67411	0.00224938
AC008966.1	-1.6742	0.00100886
PTPN22	-1.67492	0.012729
LARGE1	-1.67718	3e-18
LHX4	-1.67941	2.73e-06
AL080317.3	-1.68035	0.0162358
HOXA-AS2	-1.68072	4.74e-05
LRRC56	-1.68527	0.0027194
HMGN5	-1.68567	1.91e-07
LINC00634	-1.68581	0.0096159
TMEM229B	-1.68816	0.0043167
SLIT2	-1.68931	2.49e-55
AC112484.1	-1.69238	0.012173
GRIN2D	-1.69259	3.09e-13
PLIN1	-1.69308	0.000134822
MFSD4A	-1.69492	1.14e-05
PCDHGA2	-1.69513	0.0168588
NCR3LG1	-1.69537	5.83e-15
TUSC1	-1.69579	1.29e-05
ADGRG2	-1.69783	3.16e-06
FBXO2	-1.69934	0.00061558
DPYSL5	-1.7011	3.42e-26
AC006329.1	-1.70129	0.000486824
CDON	-1.70288	2.03e-26
AC132938.5	-1.70361	0.000135376
LINC01605	-1.70519	0.000168387
GRHL3	-1.70564	0.000699518
AATK	-1.70766	5.31e-07
SWSAP1	-1.70864	0.00228707
LINC00342	-1.71039	2.72e-09
P2RY1	-1.71092	1.41e-17
SMIM10L2A	-1.71136	9.66e-14
CNFN	-1.71294	9.39e-06
FAM86FP	-1.71308	0.00607258
RDH10	-1.71312	3.42e-27
HOXA-AS3	-1.71438	3.25e-07
AC120114.3	-1.71448	0.000156727
ZMAT1	-1.71508	2.52e-09
POC1B-AS1	-1.7155	0.0045147
AC048341.1	-1.71551	8.55e-07
LINC00910	-1.71775	4e-05
PAXBP1-AS1	-1.71783	0.00418467
SERPING1	-1.71866	6.84e-07
ZNF843	-1.71939	0.00758484
QPCT	-1.72019	0.000223153
GOLGA8O	-1.72077	0.00449723
AC079416.1	-1.72134	0.0106589
NKX2-5	-1.72199	1.21e-11
EHBP1L1	-1.72488	1.44e-10
NBPF20	-1.72704	1.12e-05
DUSP9	-1.72761	5.28e-25
GOLGA6L10	-1.72762	0.000736746
AC040160.1	-1.72773	0.00376344
TTC39A	-1.7284	3.48e-06
EXOC3L1	-1.72857	0.0134854
ZBTB16	-1.72881	0.00736241
NCBP2-AS1	-1.7289	0.00815182
LARGE2	-1.72922	4.48e-21
GGT5	-1.72979	9.25e-12
MMP24	-1.73032	0.000448259
REPS2	-1.73066	1.42e-06
NKX2-4	-1.73178	0.000846021
TRIM59	-1.7344	1.54e-07
SLC16A10	-1.7345	3.45e-10
AC008429.1	-1.73459	0.00839841
RCN3	-1.7349	0.000772412
KCNJ8	-1.73639	6.36e-05
PLEKHH1	-1.73804	1.04e-17
HMCN1	-1.7385	1.6e-18
SLC13A3	-1.74169	8.91e-07
AC139795.2	-1.74312	8.02e-05
AC011815.1	-1.74324	0.00686445
AC022150.2	-1.74334	0.0038969
CCNB3	-1.74364	0.0172648
KANK3	-1.74566	9.22e-06
CCDC114	-1.74575	0.0163002
BBS1	-1.74614	0.00384614
STXBP6	-1.74675	0.00102672
FGD3	-1.74723	0.00352204
FCGBP	-1.74805	0.00109694
LMTK3	-1.74965	1.8e-13
AC105118.1	-1.75161	0.0156608
ATP1A3	-1.7536	0.00370154
EMID1	-1.75418	6.92e-08
DUSP19	-1.75497	7.15e-08
KLC3	-1.75551	1.46e-05
PPP1R26-AS1	-1.75642	0.000317889
PSD2	-1.75699	3.54e-09
ZDHHC11	-1.75839	0.000341508
CA8	-1.75854	1.06e-10
KRT13	-1.75984	0.00448192
FBN2	-1.75989	7.01e-36
AC011472.1	-1.7615	0.0082559
SEMA6A-AS1	-1.76155	0.00570229
FAF1	-1.76198	2.48e-21
FRAS1	-1.76322	1.54e-23
AC007610.4	-1.76422	0.0178963
CARD14	-1.7658	0.00379153
AC020951.1	-1.76725	0.000896976
CLDN18	-1.76786	0.0014552
PMFBP1	-1.76986	0.00261398
SLC38A3	-1.77369	3.95e-29
LINC01033	-1.77565	0.00215283
FRMPD3	-1.77587	2.8e-08
JAG2	-1.77657	5.35e-39
CFAP70	-1.77753	3.97e-05
COMP	-1.78161	0.000856439
RPE65	-1.7826	8.7e-06
AL445309.1	-1.78293	2.81e-06
WNT2B	-1.78346	7.18e-60
TMEM63C	-1.78431	1.31e-11
AP003392.4	-1.78453	0.000303046
GAREM2	-1.78515	5.94e-16
FAM71E1	-1.78518	2.18e-07
PLXNC1	-1.78579	7.84e-06
BMS1P4	-1.78687	0.0121926
PLCB4	-1.78696	0.000267999
ARHGAP20	-1.78959	2.56e-05
AC008105.3	-1.79006	9.46e-05
AC018665.1	-1.79319	0.00371585
AC003072.1	-1.79363	0.00425162
SMIM10L2B	-1.79473	1.61e-05
RPS6KL1	-1.79486	5.94e-09
ASPDH	-1.79905	0.00821585
CDKN2A	-1.8003	1.94e-18
PHKA1P1	-1.80046	0.00209893
NUP62CL	-1.80083	8.71e-09
UNC5CL	-1.80295	4.16e-05
AP001107.9	-1.80333	0.000796337
WNT11	-1.80345	2.57e-07
CENPV	-1.80359	2.75e-20
AC003102.1	-1.80361	8.38e-06
AP006621.3	-1.80508	0.000153953
AC116366.1	-1.80602	0.00319215
GLDC	-1.80648	4.45e-08
LINC01126	-1.80666	0.00434384
GAL	-1.8078	1.95e-14
AC006453.2	-1.81098	0.0166115
SLITRK5	-1.81772	5.21e-13
AL354696.2	-1.82007	0.016151
SLC2A12	-1.82096	7.71e-14
STKLD1	-1.82155	0.00654818
ZNF410	-1.82158	0.00739656
SYP	-1.82305	7.2e-05
FAM78A	-1.82339	4.33e-14
AP000251.1	-1.82361	0.00478758
HOXA4	-1.82377	0.000401727
SAP30L-AS1	-1.82488	0.0102702
ASTN1	-1.82499	4.33e-07
GPRC5C	-1.82514	2.19e-07
AL604028.1	-1.82546	0.00170966
DGKE	-1.82617	8.35e-12
SEMA6D	-1.82741	1.04e-09
ZIC3	-1.83232	4.71e-17
GRB14	-1.83259	1.85e-05
MAP1A	-1.83278	2.33e-11
AL022328.4	-1.83321	4.7e-05
AC006058.4	-1.83373	1.43e-10
AC078795.1	-1.83447	0.0153973
FHIT	-1.83451	1.18e-05
NUDT10	-1.83732	7.18e-07
HTR7P1	-1.83744	0.000624647
CIITA	-1.83945	0.00206008
SLC34A3	-1.84002	0.0120138
RASGEF1A	-1.84005	3.11e-08
AC008957.3	-1.84428	7.09e-07
HBQ1	-1.84428	0.00174174
PLEKHG4	-1.84581	1.81e-28
ATP1A2	-1.84669	0.00528462
SRGAP3	-1.84767	2.93e-32
ELANE	-1.84774	0.00400828
PRKCZ	-1.84898	4.54e-11
IRF8	-1.8503	1.58e-09
PPFIBP2	-1.85284	2.48e-06
LCA5L	-1.85528	0.0125745
GP1BA	-1.85555	2.24e-05
KLHL41	-1.85855	0.0145941
APOBEC3G	-1.86394	0.00249329
CES3	-1.86612	2.36e-11
INTS6-AS1	-1.86677	0.0005826
SEMA6A	-1.86704	3.2e-28
2022-09-03	-1.86851	4.09e-23
AC073349.2	-1.86928	0.000156138
AC012313.3	-1.86981	0.00151945
MTUS1	-1.87053	1.25e-10
MRPL23-AS1	-1.87474	0.00593169
PHACTR1	-1.87713	9.33e-05
DLX6-AS1	-1.87782	7.77e-13
AC093162.2	-1.87957	0.012862
NELL2	-1.87973	7.35e-11
HMGCLL1	-1.88125	0.0174633
TSPOAP1	-1.88215	0.000905874
HVCN1	-1.88326	0.0136737
CACNA1C	-1.88394	5.36e-08
TSIX	-1.88492	1.61e-07
PLPPR3	-1.88707	1.41e-08
LINC01569	-1.89252	2.94e-08
PNPLA3	-1.89312	4.18e-09
AC024075.1	-1.89383	0.000314628
C3	-1.89435	4.79e-09
SIX2	-1.89477	4.82e-18
KLRG2	-1.89546	1.49e-10
XYLT1	-1.89569	4.56e-06
AC073548.1	-1.89712	0.0132138
ASXL3	-1.89812	4.14e-05
IL18R1	-1.89908	0.00255204
KLF15	-1.90047	9.03e-07
REEP1	-1.90578	2.29e-07
ATP2C2	-1.90829	0.0151875
PAPLN	-1.90837	9.6e-07
BMP7	-1.9109	3.73e-24
ACCS	-1.91102	3.66e-10
AC096992.2	-1.91136	0.004542
AL645608.6	-1.91307	0.00464949
RASEF	-1.91432	6.8e-12
BMP2	-1.91545	4.76e-18
AC009090.6	-1.91759	6.62e-12
CATSPERG	-1.91817	0.00452622
AL035446.2	-1.91857	0.0139325
ATP1B3-AS1	-1.91958	0.0127737
PKD1L1	-1.91982	3.26e-05
RANBP17	-1.9226	1.98e-08
BEX5	-1.9243	0.00172479
SMIM1	-1.92525	0.0108661
PIK3C2B	-1.92555	3.52e-22
TRIM71	-1.92573	2.56e-07
ZMIZ1-AS1	-1.92911	0.0106651
XKR4	-1.92977	1.2e-05
RPL7P50	-1.9309	0.00998903
AL024507.2	-1.93289	0.00926221
AL035448.1	-1.93328	0.00843183
CECR2	-1.93567	5.73e-16
HOXA10	-1.93927	2.13e-15
TECTA	-1.93978	0.000150784
ZFHX2	-1.94189	1.41e-06
ATF7IP2	-1.94251	0.00251792
AC012531.1	-1.94355	1.32e-06
IGDCC3	-1.9459	7.55e-11
AC093495.1	-1.94997	0.000283057
FSIP2	-1.95033	0.0107616
IQCN	-1.95519	0.00900143
MARVELD3	-1.95527	0.00655812
ATP1B2	-1.9586	3.47e-16
AC006254.1	-1.95909	0.00421988
BCL11B	-1.95942	0.00283239
VASH2	-1.96421	1.76e-10
PLEKHA6	-1.96526	3.98e-08
CPLX1	-1.96586	0.00024656
RTBDN	-1.96623	0.00883953
FZD10	-1.96705	2.09e-05
ASB16	-1.96775	0.00245255
TMEM266	-1.96833	6.51e-07
CFAP54	-1.96942	0.0179234
HELLPAR	-1.97048	1.87e-05
SNHG28	-1.9709	0.0122318
MPPED2	-1.97258	0.00162458
KCNH3	-1.97272	1.3e-13
FDXACB1	-1.97298	0.0153718
TUBBP5	-1.97453	4.75e-09
SPSB4	-1.9763	2.42e-10
AC018755.3	-1.9765	2.85e-05
ITPRIPL1	-1.97885	1.6e-09
NTRK2	-1.98152	3.61e-33
SSBP3-AS1	-1.98404	0.00398171
PLCH2	-1.98418	0.00262017
SMPDL3B	-1.98722	7.01e-06
TMEM220	-1.98924	0.000885487
PDIA2	-1.99034	0.00922358
PAX3	-1.99325	2.71e-08
RASGRF2	-1.99794	2.1e-05
AC008537.3	-2.00347	0.000354244
GPR50	-2.00379	2.71e-13
SULT1A1	-2.00532	1.08e-08
PCDHGC4	-2.00571	0.0176409
CACNA1G	-2.00612	1.3e-07
MMP11	-2.00614	3.64e-10
DEPTOR	-2.00671	3.82e-07
CPNE8	-2.00678	2.69e-06
AC120114.1	-2.00737	0.00134251
DNAH14	-2.00852	5.14e-08
EYS	-2.00857	0.0130418
FUOM	-2.01093	6.49e-06
CXorf57	-2.01145	1.97e-25
AC234582.1	-2.01151	5.39e-06
VAC14-AS1	-2.01232	2.32e-05
AC005831.1	-2.0124	0.00181025
HES2	-2.01294	6.57e-19
SEMA4G	-2.01372	1.25e-09
AC118344.2	-2.01418	7.56e-11
ROR1	-2.0157	6.57e-12
AC093627.1	-2.01586	0.00756179
GOLGA8N	-2.01716	0.00192236
TCF24	-2.01742	9.03e-09
SLC40A1	-2.01772	0.000633296
SHISAL1	-2.01805	3.04e-13
TMCC1-AS1	-2.01981	5.59e-09
ZYG11A	-2.02076	7.09e-14
HLA-DMB	-2.02321	0.0004644
GALNT14	-2.02356	5.49e-10
C1orf127	-2.02504	0.00527109
AP000350.6	-2.02971	9.05e-09
CHST6	-2.03169	1.39e-08
NLRC3	-2.03176	0.000565412
HOXB-AS2	-2.03332	1.29e-16
TACR1	-2.03383	1.74e-49
LCN15	-2.03554	0.0181565
NINL	-2.03554	5.19e-15
CDH3	-2.03565	9.64e-07
OBSCN	-2.03767	1.45e-28
AL451123.1	-2.03977	0.000839257
TRIL	-2.04058	0.000412235
RAP1GAP2	-2.04196	7.99e-21
AC104825.1	-2.04237	0.000672206
AC010834.3	-2.04369	0.000136403
AC100803.2	-2.04378	0.00364954
AC008079.1	-2.04449	0.00707439
CDNF	-2.04486	0.0132948
NPAS1	-2.04515	2.19e-17
PJVK	-2.04592	0.000598693
CFD	-2.04617	3.6e-10
AL645608.2	-2.04624	6.07e-08
HOXB5	-2.04814	1.27e-07
BLOC1S1-RDH5	-2.05155	0.00895271
ABAT	-2.05175	4.99e-08
DMKN	-2.05395	4.69e-21
AC083798.2	-2.05565	0.00840943
TJP3	-2.05585	9.97e-08
[truncated: 1,266 more rows]

## Sheet: DEGs  in E30-infected ICR mouce
Gene_name	Log2FoldChange	padj
Cyp2g1	9.21859	6.7059e-12
Bpifa1	8.09451	2.97495e-05
Bpifb4	7.90104	2.98226e-05
Olfm5	7.71468	0.00839303
Sult1c1	7.70699	3.67759e-08
Sult1d1	7.69862	1.92979e-07
Bpifb3	7.54673	0.0137773
Fmo6	7.15405	3.39295e-06
Bpifb6	7.0754	0.00338909
Cyp1a2	6.68541	3.84714e-05
Lrg1	6.61767	1.13008e-11
Ifi208	6.58685	4.20975e-05
Mx1	6.50807	3.77384e-29
Lcn2	6.42782	1.39292e-25
Cyp2a5	6.37804	2.22419e-19
Muc16	6.24595	0.000628749
9330175E14Rik	6.23513	0.000260268
Acsm4	6.03814	0.000144491
Gm13648	5.99815	0.000143856
Aox2	5.9955	7.75493e-09
Oasl2	5.70833	2.05446e-86
Fetub	5.60476	6.33825e-05
Ifit1	5.59205	8.92268e-75
4930512H18Rik	5.51872	0.000931081
Cyp2f2	5.43114	0.00282662
Chil6	5.39618	0.00380856
Irf7	5.35366	6.4585e-103
Ifi211	5.34474	0.00269063
Oas1g	5.22495	1.93603e-08
Rsad2	5.19017	3.8328e-46
Sult1e1	5.17657	0.00533799
Scgb1c1	5.16952	0.00131471
Oasl1	5.16215	2.98421e-13
Itih4	5.16129	0.00024959
Aqp3	5.03982	0.00078661
Saa3	5.02599	0.000530857
Tigit	4.96881	1.24342e-05
Zbp1	4.94742	1.48569e-19
Cxcl10	4.93679	0.00649522
Ifi44	4.88717	3.34055e-54
Vmo1	4.87655	0.000536922
Ifit3b	4.86532	7.88726e-16
Iigp1	4.70129	5.1173e-62
Usp18	4.66261	6.57382e-65
Gm5970	4.54398	0.0032097
Tgtp2	4.44686	2.96473e-07
Ddx60	4.44049	1.06336e-20
Oas1b	4.38346	9.85474e-22
Gm4951	4.33921	1.54403e-08
Tgtp1	4.33104	1.23608e-09
Isg15	4.10679	2.08727e-39
Oas1a	4.05887	3.51254e-19
Sp100	4.01423	2.97673e-31
Ccl5	4.01394	0.00674746
Phf11d	3.99079	9.74824e-12
F830016B08Rik	3.94422	2.42107e-07
Rtp4	3.88322	4.25399e-52
Omp	3.87499	4.84575e-06
S100a5	3.82751	0.00803151
Mx2	3.81216	8.26259e-57
Ifi204	3.80496	8.50912e-08
Slfn4	3.79631	9.43702e-06
Phf11b	3.75462	2.60406e-05
2900076G11Rik	3.73749	0.00964346
Cxcl11	3.67364	0.0020527
Adam28	3.66208	0.0149144
Bst2	3.65527	5.56418e-88
Serpina3h	3.65208	4.13176e-14
Xaf1	3.64354	2.08223e-05
Ifit3	3.5776	1.01339e-34
Gfy	3.50028	3.49653e-15
Slc10a6	3.42731	0.00412473
Stat1	3.41788	1.1668e-24
H2-Q6	3.40091	1.51662e-07
Ifi209	3.30491	0.0140391
Muc5b	3.30434	0.00407695
Jaml	3.30425	0.0010831
Gbp3	3.29651	1.65841e-57
Slfn2	3.29495	3.08328e-13
Ifi27l2a	3.28348	4.92602e-12
Gm4841	3.25801	0.000215142
Plac8	3.22668	7.37751e-09
Gm43333	3.22481	0.0190447
H2-T23	3.20643	1.40454e-28
Pon1	3.20161	0.00618844
Esrp1	3.19856	0.00136116
Ly6a	3.17248	1.57354e-31
Acp4	3.16921	0.0237457
Mslnl	3.15254	0.0132006
Lgals3bp	3.12701	1.35763e-90
Oas2	3.06722	2.39705e-16
Apol9b	3.03509	0.0145714
Ifi202b	3.03356	1.09044e-14
Parp14	3.01242	3.07444e-58
Trim30a	2.97679	1.00835e-32
Cnga2	2.94188	8.41448e-07
Cbr2	2.93959	5.42921e-13
Gbp10	2.9375	1.81032e-07
AC154443.2	2.88472	0.0427098
Gm17167	2.85272	0.00444666
Uba7	2.84918	4.99296e-29
Ifi47	2.83467	4.83583e-10
Igtp	2.80213	1.5391e-20
Ms4a6c	2.75512	2.38547e-05
H2-T24	2.74963	1.9491e-14
Gm20405	2.74015	2.46886e-05
Slfn8	2.73117	1.93236e-09
Ifih1	2.72302	4.1431e-31
Fmo2	2.68823	0.000260509
H2-Q4	2.67717	7.45822e-24
Gsg1	2.66734	0.0188022
Ms4a4a	2.6645	0.00039304
Fam107a	2.66299	2.76345e-13
Scgb3a1	2.65832	0.00345172
Rnf213	2.65698	4.12933e-16
Gm45873	2.64157	0.0374265
Ifitm3	2.63808	2.75793e-64
Gm11827	2.6292	0.0140641
Tmprss2	2.62329	0.00526282
Epsti1	2.61321	7.3926e-05
Serpina3f	2.61115	0.000322531
A230004M16Rik	2.57475	0.0039208
Gbp2b	2.56872	0.0180343
Gpx6	2.55961	0.000490396
Gm7972	2.54235	3.4072e-06
Gbp9	2.54029	1.14165e-39
Svopl	2.53222	0.000569348
Stoml3	2.52864	3.23085e-06
Irgm1	2.5226	8.76763e-53
Mndal	2.52235	0.000111226
Hif3a	2.51592	1.02627e-75
Nlrc5	2.48536	4.02967e-13
Gm48529	2.47864	0.000392544
Muc2	2.45743	7.16905e-05
Gm13703	2.45572	0.0416609
Gm5431	2.41647	0.000260268
Siglec1	2.40189	2.16961e-06
Wfdc18	2.39434	0.0273882
Gm21954	2.36823	0.00107267
Gm43196	2.36126	0.000106469
Mst1	2.3571	0.014444
Ifi207	2.35677	0.00101198
Tmprss6	2.35378	0.004091
Il1r1	2.35056	5.5104e-23
Tap1	2.34812	4.87524e-41
Il18rap	2.34413	0.0174592
Gm2564	2.32205	0.0349506
Ccl12	2.3074	0.00233949
Depp1	2.30082	1.15309e-09
Ifi203	2.28935	1.54135e-12
H2-Q7	2.2856	0.00444184
Psmb8	2.2777	1.00355e-08
Serpina3g	2.25539	0.000280807
Olfr920	2.25081	0.0164621
Sp140	2.25073	0.00127389
Trim6	2.24421	0.0108883
Pla1a	2.24204	0.00193992
Trim34b	2.23409	0.000138765
Rtp1	2.23118	0.000289758
5730403I07Rik	2.22651	0.0211225
Rrh	2.22106	0.0120187
D7Bwg0826e	2.21253	1.77408e-05
4931413K12Rik	2.20128	0.00170918
Cyp1a1	2.15892	0.0142283
Clca3a1	2.15848	1.01355e-11
Map3k6	2.15691	1.43397e-17
4930597O21Rik	2.15213	0.0170822
Cldn6	2.13951	0.0446947
Gm12867	2.12916	0.00972299
Gm43197	2.11867	7.86336e-08
Umodl1	2.10823	0.000410863
A930036I15Rik	2.1026	8.7358e-06
Gbp5	2.10139	1.16634e-10
Gbp2	2.08923	1.3389e-13
Apod	2.08785	6.57382e-65
Gm12630	2.08646	0.00640822
Gm12250	2.08346	0.0127747
A430027C01Rik	2.08023	0.0363449
Gm26799	2.06185	0.0440663
Samd9l	2.05367	3.3766e-26
Lgals9	2.05289	1.23219e-45
Slfn3	2.04342	0.0103198
Dhx58	2.04209	6.89388e-12
Rex2	2.04101	0.0498073
Irgm2	2.04037	4.63487e-09
Gm8995	2.03942	4.00699e-06
Txnip	2.03762	3.08328e-13
Parp9	2.03717	5.43396e-28
Aire	2.03387	0.0182757
AI839979	2.03312	0.00039304
Acer2	2.02848	1.34189e-24
Dtx3l	2.01784	2.47468e-24
Tmem52	2.01712	0.00578717
Rtp2	2.01402	0.0425561
Gm15594	2.01382	0.00179342
Gbp6	2.0079	0.01832
AC129214.2	2.00064	0.0158339
Xdh	1.99459	2.60406e-05
2810428J06Rik	1.99366	0.00678494
Ms4a6b	1.99172	3.12109e-05
Gm45738	1.98556	0.00658544
Fcer2a	1.98474	0.00100191
Fut2	1.98218	0.0242696
Edn1	1.97887	3.8775e-09
Slfn5	1.96836	1.40454e-28
Ddx58	1.94344	2.3932e-35
Gm28496	1.93156	0.0252765
Sp110	1.92951	0.000225708
Fas	1.92895	0.0114837
Atp1a4	1.92365	0.0478695
Gm42462	1.92081	0.000433221
Irf9	1.9129	2.96105e-57
Tmem30b	1.90806	0.036201
Nanos2	1.90344	0.00211941
Gm44836	1.90132	0.000407509
C920006O11Rik	1.88944	0.0400986
S100a9	1.88679	0.0286689
Cdh19	1.8814	0.0014647
Gbp7	1.88126	4.40597e-07
Taf7l	1.88126	0.00422595
Gm25219	1.8788	0.00694666
H2-M6-ps	1.87003	0.00166706
Gm17552	1.86514	0.0116376
Zc3hav1	1.85515	3.34641e-20
Sec14l3	1.85512	4.66115e-08
Gm11738	1.84201	0.0137504
Psmb9	1.84091	4.16358e-05
Mt1	1.84087	6.37543e-89
Tktl1	1.83929	7.06443e-06
Gm47666	1.83693	0.0374674
Ifi35	1.83657	7.98146e-07
Gm25604	1.83607	0.0105235
Gm47017	1.83081	0.0379471
Gm43300	1.83072	2.48019e-32
Cebpd	1.82255	2.81924e-09
Gm43359	1.80544	0.0279655
Gm35019	1.80422	0.0437439
1700109H08Rik	1.80285	0.0216895
Gm28064	1.8027	0.0432592
Acr	1.78877	2.82309e-13
Gm45221	1.76824	2.55634e-11
C1qtnf7	1.75326	0.045388
Ctla2a	1.74598	1.93842e-10
Gm43789	1.74104	0.00262224
Parp12	1.7385	5.62321e-35
AC173344.1	1.73102	0.0031021
Eif2ak2	1.72526	6.65595e-33
Tap2	1.72244	9.92171e-08
Igfbp3	1.71651	5.41397e-61
AC166110.3	1.70892	0.0175446
Gm26797	1.70809	0.000164244
Pmaip1	1.70733	3.88927e-11
Gm43279	1.70519	0.000505953
Gm32742	1.69554	0.044122
Crtam	1.68732	0.0196085
Herc6	1.68311	3.82007e-11
Dtnbos	1.68126	0.00065598
Gbp4	1.67997	2.09753e-09
B2m	1.67869	6.48165e-42
Sult1a1	1.6776	4.61946e-19
Slc17a9	1.65857	0.0432571
Gata2	1.65527	2.34812e-10
Gm44829	1.62633	7.53889e-06
Slc2a1	1.62261	7.62201e-54
Gm45047	1.61928	0.0184681
Csf2rb	1.61567	7.67868e-06
Asic3	1.61235	0.0401339
Gm47372	1.61	3.82319e-06
Gm38299	1.59222	3.31913e-06
Gm15835	1.59212	0.00903397
Cacng1	1.58858	0.0190826
Epcam	1.58222	0.000195716
Cd274	1.57965	1.05632e-05
Gm34354	1.5658	0.0154119
Gm20559	1.55016	6.96318e-07
Cybb	1.54997	0.00271808
Isg20	1.54752	0.026395
Gm48267	1.54065	0.0157642
Ly6c1	1.53909	1.46962e-22
Slco2a1	1.53629	4.9824e-15
Gm38344	1.53584	0.0402836
Gm37891	1.53514	0.00204769
Havcr2	1.5304	0.000489463
C4b	1.52788	6.65595e-33
Gm38309	1.52732	0.014084
Gm37166	1.52564	0.037045
Srp54b	1.52395	1.02861e-08
Gm47218	1.49697	0.00359515
Pdk4	1.49447	2.59974e-18
Gm48865	1.48485	0.027199
Abca13	1.48472	0.0438145
Tlr7	1.48454	2.42702e-06
Gm15675	1.48149	0.00547102
Gm44214	1.4804	0.0156577
Gm43696	1.47983	0.0128682
Gp1ba	1.47694	0.00173914
Gm37310	1.47544	8.36158e-09
Gm29609	1.47013	0.013666
Csf2rb2	1.46546	0.000843059
Gm43844	1.46528	5.24904e-06
Tor3a	1.46181	6.82768e-13
Gm42890	1.46178	0.0102105
Gm22204	1.45858	0.0294261
Steap4	1.44787	0.0216895
Ifit2	1.44285	2.093e-25
Dmrtc1a	1.43508	0.0359105
Gm37314	1.43182	0.0103198
Muc1	1.42914	0.000186004
Cd300lf	1.42084	0.00608629
Trim25	1.41093	1.61594e-25
9430034N14Rik	1.40336	0.0172166
Gm47690	1.39946	0.014217
C530050E15Rik	1.3984	0.00714984
Gm37370	1.39753	0.0466999
H2-T22	1.39727	1.00512e-09
Gm44562	1.39427	0.00990278
Lta	1.39291	0.0238161
Helz2	1.39079	9.05242e-13
Gm14042	1.38457	0.0236278
H2-K1	1.3836	0.000383913
Tmem82	1.38325	0.0390759
Meioc	1.37666	0.0145546
Trim34a	1.37521	0.0278633
Retsat	1.37171	2.19569e-08
Gm43654	1.36818	0.00773794
Gm42636	1.36361	0.0364937
B4galnt3	1.35732	0.0304767
Gm47963	1.35597	0.0289484
CR974586.6	1.35307	0.00268306
Ankrd61	1.34875	0.00925898
Gm9752	1.34645	0.000965766
Gm45094	1.34108	0.0205708
Aspg	1.33849	0.000117795
Gm47171	1.33791	0.00513618
AC130815.2	1.33574	0.00324053
Gm45718	1.32406	3.40788e-05
Tcim	1.32317	0.00270169
Sbsn	1.32141	3.76324e-05
Naip5	1.31065	0.0432686
Fcgr1	1.30635	0.000585165
Prodh	1.302	3.84796e-12
Gm26871	1.30098	1.26092e-07
Adap2	1.29779	8.55662e-06
Mertk	1.29616	8.99349e-17
Gm42659	1.2939	0.0276556
Gm14164	1.28736	0.00446637
Agt	1.28442	2.22179e-29
Gm20387	1.28013	0.00490038
Sds	1.27919	0.0344425
Gm44559	1.27751	0.0478572
Il15ra	1.27554	0.00281874
Gm45453	1.27301	0.0221704
Gm26530	1.26563	0.00176838
Gm38253	1.265	0.000146445
Trim21	1.26487	0.000968474
Gm48239	1.26324	3.35402e-10
9930111J21Rik2	1.25949	0.0338889
Gm44103	1.25594	5.16273e-07
Armcx5	1.25412	1.83461e-19
Scara5	1.25112	0.00057186
B230216N24Rik	1.24448	0.000990199
Slc16a8	1.23646	0.00249049
1810062O18Rik	1.23323	0.00893537
4933408B17Rik	1.23212	0.0266808
H2-D1	1.22814	4.24135e-32
4932702P03Rik	1.22744	0.0245017
Slc23a1	1.22262	0.0460042
Nox4	1.21547	0.00912852
Cyp1b1	1.21418	8.18406e-13
Aim2	1.21117	1.60452e-05
Castor1	1.20935	4.15402e-05
Gm37478	1.20366	0.00332403
Osmr	1.20317	3.94308e-10
Apold1	1.20212	3.89234e-06
Gm32391	1.19733	0.00466727
Gm6548	1.19583	0.000158824
Sdc4	1.19512	8.57977e-15
Runx1	1.18996	0.0109779
Gm43039	1.18871	0.0186816
6330537M06Rik	1.17893	0.000143886
Gm23600	1.17695	0.00011195
Gm43660	1.17494	1.10519e-06
Dennd1b	1.17333	7.7911e-14
Oas1c	1.17151	0.0313174
Ager	1.1711	0.00564157
Gm44686	1.16819	0.00166305
Gm37928	1.16818	0.00671906
Net1	1.16804	7.72352e-20
Stat2	1.16525	9.56828e-22
Per1	1.16523	1.93086e-27
Ctss	1.16359	2.59663e-13
Galnt15	1.15925	1.15757e-08
Ovgp1	1.15827	2.54396e-05
Serpina3n	1.15799	1.14973e-14
Atp10a	1.15334	1.11052e-08
Gm42664	1.1515	4.12933e-16
Gm26823	1.14662	0.0102943
Gldn	1.14447	0.0140873
1700061G19Rik	1.14323	0.0143114
D430040D24Rik	1.14322	0.0247836
Gm37637	1.14156	0.00343539
Tcp11	1.14154	0.0193321
Nmi	1.14025	0.000558336
Pik3ap1	1.14005	0.00373184
Gm17096	1.13944	0.0154119
Paqr5	1.13552	0.0306504
Gm14286	1.13283	6.84091e-05
Gm26953	1.13215	0.0350357
Glb1l2	1.13195	0.000368319
Cebpb	1.12946	0.00286343
AU022754	1.12716	0.0331947
C1qc	1.12647	1.7777e-11
Icam1	1.12115	0.00172325
Zbtb16	1.11316	2.62522e-17
Igsf6	1.10753	0.0021063
Frmd7	1.10282	0.0310735
Gm29361	1.09488	0.0382549
A730011C13Rik	1.0884	0.0116971
Ube2l6	1.08738	3.72402e-05
Gm32444	1.08602	1.12998e-05
Birc3	1.08269	0.0131846
Gm43272	1.07878	0.0437774
2610028D06Rik	1.07751	0.0396877
Tlr3	1.0764	6.77147e-06
C1qb	1.07579	5.21439e-12
Gm45250	1.07473	0.000508003
Slc25a34	1.07241	5.03938e-06
Rtbdn	1.0655	9.83478e-08
Tbc1d10c	1.05946	0.0143114
Irf5	1.0535	0.0204017
Gm47173	1.04773	0.0442484
Gm25129	1.04673	0.0274036
Gm11613	1.04443	0.0202068
Gbp11	1.04224	0.0093895
9130024F11Rik	1.03617	2.57442e-11
Wdr27	1.02845	0.0147449
Gm26648	1.02585	0.023181
Trp53inp1	1.0206	1.60748e-17
BC051142	1.01779	0.000791862
Vsig2	1.0149	9.71335e-13
C2	1.00473	0.0273687
Ciart	1.00277	0.0021632
Nfkbiz	1.00077	0.000151118
Hmgcs2	0.997771	2.81971e-23
Rbak	0.987704	1.80191e-13
Tapbp	0.985884	1.98407e-18
Irf1	0.977092	0.00286343
Ttc39aos1	0.9749	0.0289354
Cldn1	0.973621	0.000465514
Gucy2f	0.970499	0.00556294
Ap1g2	0.969523	3.95719e-13
Amy1	0.968314	8.78432e-13
Tcte1	0.967918	0.0262536
Gcfc2	0.956786	2.69836e-05
Tet2	0.956522	8.13605e-21
Lbp	0.955976	7.74018e-06
Gm43071	0.947109	0.0127613
Gm37773	0.939154	0.000198639
Itih2	0.936748	8.10932e-05
Gm37422	0.935473	6.61371e-06
Tdrd5	0.932278	0.00858674
G630018N14Rik	0.929874	0.00938694
Irf8	0.929516	0.00080461
Cavin4	0.924811	0.0310585
Hmgn2	0.922314	2.77996e-05
Csrnp1	0.918089	0.0240833
Atp8b1	0.916845	0.0432619
CT010445.1	0.914989	1.30032e-08
Smim3	0.912484	0.0109134
Kcnk6	0.909167	0.0102924
Ing4	0.905466	0.021629
Dpm1	0.904194	1.87284e-06
Nfkbia	0.902869	6.97233e-09
Gm43339	0.902762	0.0182891
Ucp2	0.901851	6.27808e-18
Tlr13	0.899794	0.0441607
Angptl4	0.898254	9.191e-10
9330162G02Rik	0.894519	2.56483e-12
Lrif1	0.893882	1.11725e-09
Tmem210	0.89339	0.0317005
Nostrin	0.892574	0.0056202
Plscr4	0.891944	0.0296607
Arrdc4	0.889003	2.55262e-16
Gm12407	0.88174	0.0134738
Gm15728	0.881487	0.00836531
Atg4a	0.881094	4.81494e-05
Gm17275	0.870358	0.00964346
E230029C05Rik	0.867404	0.0341974
Gm10654	0.866869	0.0358417
Crebrf	0.864612	2.77539e-11
Apobec1	0.859818	0.0362141
Gm28941	0.858277	0.0463816
Lamc2	0.857974	4.25002e-05
Col5a3	0.852406	0.000735182
Pnpla2	0.850258	9.58507e-07
C1qa	0.849592	2.44611e-05
Ncf1	0.847182	0.00163064
Gm29666	0.844381	0.0169726
Parp10	0.841781	0.00267108
Crybb1	0.841128	0.0446829
Tgfbr3l	0.839756	0.0365542
Capn6	0.839337	0.0155963
2900052L18Rik	0.838072	0.00287234
Gm37581	0.834853	0.0277531
Abcb1a	0.834619	1.07855e-08
Phyhd1	0.829913	0.0488595
9330118I20Rik	0.829114	0.0279764
Dnah17	0.827271	0.0418171
Clcn1	0.826207	0.000403945
Gm33869	0.825275	0.000100489
Lin28b	0.823613	2.19188e-08
Pla2g3	0.823353	8.36688e-09
mt-Tc	0.822689	4.96252e-06
Zfp280d	0.821704	2.62977e-13
Slc35b3	0.820406	2.63294e-08
F3	0.819991	9.42832e-09
Kcnt1	0.818436	3.44743e-22
Cd46	0.817956	1.60452e-05
Cd163	0.817025	0.0232558
Gm15601	0.816963	0.0377413
Erap1	0.816457	4.05308e-07
Cbx7	0.814687	0.000529238
Gm21781	0.81329	2.98428e-07
Htra1	0.813007	2.21819e-22
Mpeg1	0.811579	3.85737e-08
Hcls1	0.809549	0.0378796
Cfap70	0.806521	0.0345666
Mfsd2b	0.805102	0.0121581
Gm15777	0.805087	0.00618671
A2m	0.804568	1.4558e-09
4930570G19Rik	0.803891	0.000108883
Thpo	0.798349	0.037952
Cp	0.797975	2.96836e-07
Klf11	0.79072	1.01112e-06
Rbm12	0.790432	8.8192e-09
Pqlc3	0.789703	0.00663312
Stk26	0.787354	0.013622
Icosl	0.785835	0.0250504
Gm29237	0.785755	0.0284027
Gm49492	0.785517	0.0162664
Lrrc26	0.782495	0.0299535
Atp6ap1l	0.782104	0.0421255
Cdc14b	0.78079	0.00322189
Nhlrc2	0.778283	1.1029e-06
4932422M17Rik	0.777181	0.0031021
Slc6a20a	0.775635	3.57479e-07
4732487G21Rik	0.772601	0.00369644
Gm340	0.768755	0.0480131
Nr1d1	0.768564	5.1841e-10
Rsph10b	0.76672	0.00060851
Pcdhga1	0.765049	0.00301159
Tgm2	0.76422	8.80971e-05
Sgms1	0.756516	1.67222e-08
Abhd18	0.755819	4.26326e-06
Timp4	0.755722	8.82965e-10
Osbpl3	0.754415	1.80302e-09
Cd38	0.751199	0.00863454
Fnbp4	0.748916	6.03392e-17
Shisa5	0.747419	5.54812e-08
Selenop	0.74594	2.05519e-27
2810029C07Rik	0.741791	0.00634974
5330438D12Rik	0.741566	0.0124036
Acot4	0.740586	0.0378609
Traf3ip2	0.740479	1.24658e-05
Ctgf	0.735751	3.53965e-05
Gm43682	0.735403	0.00402812
Gm47469	0.731885	0.0228698
Zfp280c	0.731093	2.65287e-08
Glis3	0.72731	0.00193436
Gramd1c	0.72545	0.027568
AI606181	0.725374	0.017972
Xpa	0.719043	0.0034818
Pld4	0.717681	0.000219638
Glcci1	0.717581	0.00672071
Zfp26	0.717529	1.84245e-10
Dennd3	0.717037	7.83342e-05
Cyp4v3	0.712882	0.0199595
Kctd18	0.712226	2.78729e-07
Fam228b	0.711639	0.00403408
Cpeb1	0.707187	4.58421e-06
Kdm5a	0.706135	4.92602e-12
Fam13a	0.701934	1.21148e-06
A230006K03Rik	0.701801	0.0341227
Fkbp5	0.697668	1.46467e-10
Rbm7	0.695041	4.78671e-10
Alkbh3	0.693836	0.000561273
Rbm11	0.693629	0.00653588
Gjb6	0.689803	1.40242e-05
Pnpla7	0.688026	0.00541741
Mybpc1	0.686317	0.0149025
Gm38077	0.685077	0.00461475
Ccdc73	0.680496	0.000661715
AC160637.1	0.680461	2.70174e-05
Tmem252	0.675959	0.0330177
Phka2	0.675876	1.29195e-05
Gm26917	0.675512	0.000267442
A230057D06Rik	0.672046	1.04429e-06
Rac2	0.671461	0.0383055
Gpr146	0.668669	0.00170173
Reck	0.667105	3.3021e-05
Ly6e	0.66696	1.94542e-12
Stxbp2	0.666417	5.78286e-09
Ammecr1	0.665973	0.00223461
Zc3h6	0.665411	5.87062e-05
Klhl34	0.665288	0.00176838
Gm43268	0.664907	0.00157286
Pi4k2b	0.659329	0.0229286
Scyl3	0.658497	3.59521e-07
Gm44645	0.658416	0.000234663
Robo3	0.658318	0.0258823
Spata7	0.656989	0.000123283
Cyp2j9	0.656854	0.000643419
Gm12966	0.656	0.00548657
Bnip1	0.655891	1.37211e-06
Phka1	0.655712	4.9251e-08
Fzd4	0.655308	8.23235e-05
Wrn	0.65478	0.00648258
Kdm3a	0.65385	3.35342e-11
Ptgs1	0.653467	0.00879009
Adamts20	0.653284	1.02782e-06
Ifi27	0.652952	0.00433737
9330151L19Rik	0.652891	0.000765818
Fam76b	0.651799	2.25285e-07
Eno3	0.651773	0.0182358
Jade2	0.649498	0.00285646
Gm10524	0.645897	0.0155849
Xpc	0.645481	5.1294e-06
Leng8	0.643787	1.41031e-13
Fndc1	0.643727	9.24244e-07
Tmem161b	0.643062	7.50626e-05
Nt5e	0.643005	0.00375052
Usp16	0.642415	2.3908e-07
Inpp5k	0.641969	3.13608e-12
Timm44	0.640954	9.02693e-10
Gm15706	0.640913	0.0172869
Per2	0.640537	0.000194955
Scrg1	0.638867	8.23235e-05
Slc27a2	0.638673	0.0178317
Yod1	0.632653	0.00240671
Coq8a	0.629943	0.0183793
Nlrx1	0.629113	0.0146765
Cwf19l2	0.628662	3.19972e-05
Cep83os	0.627081	0.000147618
Scn9a	0.621974	1.43653e-05
Gm36445	0.621879	0.0265294
5730480H06Rik	0.620055	0.00133903
Robo4	0.619078	0.00186458
Ntsr2	0.618891	6.95636e-05
Whamm	0.616105	0.000229755
Tent5a	0.615421	0.0138657
Mitd1	0.612533	0.0346344
Gm48062	0.612398	0.000253779
Acacb	0.612252	0.0288627
Zgrf1	0.611658	0.00197357
Taf1d	0.61107	2.96642e-06
Slc1a2	0.609178	1.29366e-10
Slc24a4	0.608461	0.0138862
Ctbs	0.607296	0.0201536
Adamts3	0.604825	1.16594e-05
Atp11b	0.604545	4.49592e-11
Top3a	0.60367	0.00864601
Ccdc141	0.602921	1.09184e-06
Cirbp	0.602911	3.35113e-06
Rbm33	0.602096	3.11239e-12
Cd2ap	0.600698	4.05498e-06
Lifr	0.597597	4.78113e-08
9930014A18Rik	0.594907	0.00204271
Rlf	0.594293	8.8192e-09
Gnl3	0.593546	3.00528e-05
Mvp	0.593274	0.0379578
Itih5	0.591592	1.54678e-09
Il6ra	0.59031	0.0234411
E130317F20Rik	0.59006	0.0212147
Erbin	0.5886	4.96106e-11
Gm17066	0.586907	0.00680795
Rnpc3	0.586163	6.0752e-05
Btf3l4	0.586066	2.50682e-05
1810026B05Rik	0.582479	8.8515e-06
Ndor1	0.580323	0.0039686
Dffb	0.576999	0.00191955
Greb1l	0.576386	0.00071498
Gm47260	0.575444	0.0482517
Mbip	0.571559	0.00156127
mt-Tn	0.570465	0.000932531
Cdc14a	0.570285	0.0202608
Klf4	0.569407	0.0209953
N6amt1	0.569394	0.00054394
Orc6	0.568653	1.15465e-06
Gabrg3	0.567492	1.58389e-06
Zkscan2	0.566914	3.87199e-08
Snhg6	0.565346	0.00171716
Vwf	0.564335	9.06913e-05
Paxbp1	0.564334	1.13127e-10
Laptm5	0.563982	2.11522e-05
Siah1a	0.562934	2.65017e-06
Col24a1	0.562412	0.0327496
Dmxl1	0.560039	2.4044e-09
Lpin1	0.559895	2.50606e-05
Ctso	0.559164	0.000399543
Znfx1	0.557938	2.65909e-07
Klf15	0.557747	0.000536922
Gimap6	0.556391	0.0441594
Ypel5	0.555817	1.88743e-07
Pik3ip1	0.55534	9.00375e-05
Il4ra	0.554808	0.0298846
Ino80c	0.554688	2.38452e-05
Aldh6a1	0.552836	9.24244e-07
9630013A20Rik	0.552577	0.0424787
Tgfbr3	0.552219	0.00218018
Glul	0.548683	2.48328e-12
Myof	0.548298	0.0327025
Gpr137b-ps	0.545652	0.000158791
Alg6	0.545479	0.0020637
Hepacam	0.539508	7.45218e-07
Pnpt1	0.539442	4.5321e-05
P2rx6	0.539007	0.00915093
Foxp1	0.538487	5.17087e-12
Fam214a	0.538483	1.89591e-07
Hace1	0.537571	4.86771e-05
Khdc4	0.533945	9.32366e-10
Epc2	0.532414	6.43017e-09
Bend5	0.531859	0.00926948
Brcc3	0.530985	1.74626e-05
Rapgef6	0.530011	9.33147e-06
Sgk1	0.527335	5.97125e-09
Pfkfb2	0.527082	5.40695e-06
Srsf11	0.526755	3.72503e-06
Pde1a	0.525443	1.23968e-08
AC163032.1	0.523954	0.0164693
Dis3	0.523891	2.96642e-06
Cog2	0.521975	3.58878e-05
Eya2	0.521852	0.0393913
Abcc4	0.521279	0.00281657
Med12	0.521098	2.08527e-08
Itih3	0.520056	0.000567607
Reps1	0.518883	3.81036e-08
Cd33	0.518133	0.0302047
Gm17383	0.516723	0.00600482
Cacnb2	0.516295	0.000148286
Zdhhc20	0.514876	9.68614e-07
Gm38102	0.514116	0.0367978
Dlx2	0.512858	0.0191595
Sfmbt2	0.5128	0.0339723
Slc30a1	0.512329	3.76137e-06
Tor1aip1	0.511377	0.00124727
Nhlrc3	0.510887	0.00100984
Ppp4r4	0.510465	0.00139836
Cep44	0.509527	0.00458181
Grin2a	0.509119	2.23227e-05
Kmt2b	0.508765	4.5277e-11
Als2cl	0.508558	0.0111916
Pik3c2a	0.508139	0.000175227
D130040H23Rik	0.507991	0.0468812
Slc20a2	0.507783	2.0387e-07
Bhlhe40	0.50751	0.000260182
Heca	0.50747	2.49595e-07
Kcnn2	0.506865	0.000164283
Chic2	0.506606	0.00019369
Serinc3	0.506113	5.61383e-15
Pcdhga3	0.505167	0.0109134
6820431F20Rik	0.504934	0.00756336
Slco1a4	0.501392	0.00741683
2310015A10Rik	0.500773	0.0236379
Cplane1	0.499945	3.72467e-07
Gm12940	0.499787	0.0017598
Eml5	0.499711	5.72947e-10
Fancm	0.498486	0.00166536
Cep85l	0.497069	0.00384212
Uvssa	0.496331	0.000462999
Cwc27	0.496288	0.00403931
Matn2	0.495691	0.00569084
Dennd6b	0.49373	1.2043e-05
Crebbp	0.491682	5.22359e-09
Sp8	0.491326	0.038281
Nup54	0.490719	0.000354583
Mtmr1	0.490695	9.07081e-05
Usp38	0.490008	2.50606e-05
Rft1	0.489657	0.0152581
Foxo1	0.48928	2.03827e-05
Ptprd	0.487628	1.62554e-10
Zscan25	0.487401	0.0437551
Atad5	0.485138	0.0115568
Trdmt1	0.485108	0.0376542
Timm9	0.485092	9.59372e-05
Prune2	0.485023	3.21299e-05
Plpp6	0.484219	0.000177062
Atxn7l2	0.483082	0.000137004
Casp7	0.482558	0.00216848
Plekha5	0.481849	1.00462e-06
Farp1	0.479808	1.83671e-08
Prom1	0.479156	0.00857097
Mphosph9	0.4769	1.9773e-05
Lmo7	0.4769	4.40597e-07
Chst2	0.476579	7.82907e-10
Kcnip4	0.476065	0.00106676
Tfr2	0.475232	0.00522654
A930004J17Rik	0.475153	0.0135774
Gm38393	0.474756	0.000636409
Cep70	0.473738	0.00825607
Trit1	0.473627	0.00332534
Otof	0.473405	0.0264919
Arhgef28	0.469845	4.83875e-05
Tbce	0.469652	0.000287353
Grn	0.468687	4.92989e-07
Nupl2	0.468432	0.033393
Klf10	0.467778	0.0060854
Jmjd1c	0.466846	1.71056e-06
Zranb1	0.465737	7.38831e-08
Hdx	0.464963	0.0383301
Cspg4	0.464846	0.000252613
Mccc1	0.464601	0.00452198
Vasn	0.464258	0.0131349
Gpcpd1	0.463005	6.66058e-07
Mms19	0.462505	2.02468e-06
Tma16	0.461751	0.00962617
Ackr1	0.461734	0.000257428
Zfp28	0.46147	0.00295527
Nfrkb	0.460971	1.59948e-06
Arrdc3	0.460203	0.0017887
Fstl5	0.459084	3.94209e-05
Ahcyl1	0.458919	1.27628e-07
Ogfr	0.458886	2.27096e-06
Perp	0.458795	0.0421008
Ankrd16	0.458681	0.000125927
Ubxn7	0.458448	1.44409e-07
Lrrc58	0.458131	8.19439e-07
Ddhd2	0.457898	1.64421e-06
Triqk	0.457452	0.00298187
Csmd3	0.457102	0.00136171
Tsc22d3	0.456689	1.76838e-05
Fbn1	0.456664	0.000335458
Zfp810	0.456563	0.000876958
Tapt1	0.455537	2.5393e-05
Cntrl	0.454345	0.000201562
2010300C02Rik	0.454196	0.00073849
Ccnl2	0.454183	1.77613e-06
Rev1	0.452947	0.000306036
Foxg1	0.452887	6.09964e-06
Tnik	0.452704	5.84332e-13
Fbxl4	0.452106	0.0174577
Frat2	0.451755	0.0391276
Tut4	0.45096	0.000394337
Rnf144b	0.448966	0.0238161
Zfp788	0.448716	6.47334e-05
Prpf39	0.448714	4.16981e-05
Pgm2	0.448706	2.26083e-05
Ints6l	0.448593	0.000134938
B230209E15Rik	0.448287	0.00333447
Deaf1	0.447689	3.69843e-09
Rbm43	0.447553	0.0104698
2610524H06Rik	0.447527	0.00295569
Ell	0.447177	0.00298069
Osbpl8	0.44714	1.35539e-06
Setbp1	0.447131	0.000174642
Las1l	0.44701	2.81548e-07
Unkl	0.446882	0.010613
B230334C09Rik	0.446624	1.04429e-06
Hddc2	0.446194	0.00863454
Maco1	0.44584	3.56687e-08
Txnrd3	0.445372	0.00379031
Repin1	0.445057	0.0199002
Rpgr	0.44493	0.00048474
Sik1	0.443907	0.00347004
Dopey1	0.443641	3.23818e-06
Nedd9	0.442764	0.00352441
Nin	0.442334	2.00281e-05
Flnb	0.441751	9.68561e-06
Timp3	0.440683	1.89964e-06
Zup1	0.440292	0.033533
Fbxo8	0.440231	0.003342
Taf8	0.440063	0.0284604
Rnf169	0.438122	0.00138494
Hecw2	0.437414	0.000252613
Daam2	0.436841	1.8103e-06
Auts2	0.436242	1.30022e-07
Omg	0.436126	0.000311537
Ccdc39	0.436026	0.00298069
Cry2	0.435993	1.51684e-07
Sytl2	0.435946	0.00110102
Id2	0.435837	7.76034e-05
Cfap20	0.43544	0.00253126
Dhtkd1	0.434718	0.0119225
Dgke	0.434274	1.9216e-05
Col19a1	0.43415	0.0425561
Rbbp6	0.434096	1.77389e-07
Zfp949	0.433419	0.0189016
Rlim	0.432326	3.21903e-05
Arglu1	0.432321	3.51342e-06
Ptbp2	0.43137	7.43329e-07
Miip	0.431309	0.0304701
Aff1	0.430939	0.0159295
Glmn	0.429875	0.0132211
Arx	0.429673	0.00648258
Cep135	0.429567	0.00807024
Cbr4	0.429456	0.0452858
Malt1	0.429455	0.0304767
Kctd2	0.428763	0.000505953
Orc3	0.42835	0.000257813
Ttc39b	0.428256	0.00178104
Eif2ak4	0.427857	0.00055947
Gstm1	0.427542	3.25477e-05
Rnf31	0.427072	0.000292945
Gtdc1	0.425879	0.000364232
Cmpk2	0.425806	0.000462487
Gm7292	0.424745	3.17782e-05
Pex5l	0.424647	0.000143314
Atxn1	0.423807	1.23998e-05
Bclaf3	0.42327	0.00858674
Ern1	0.422892	0.00671906
Atxn7	0.422734	0.000519976
Zfp160	0.422581	0.00401396
Vps4b	0.422331	0.000155777
Mbnl2	0.422199	1.58975e-06
Zfp654	0.422113	0.00830514
Zdhhc4	0.421925	0.00576446
Cnksr2	0.421494	5.54081e-07
Fam49b	0.421112	8.78645e-08
Hook1	0.420769	3.68921e-05
Pcdh15	0.419161	3.84714e-05
Abca1	0.418928	2.27832e-07
Peg3	0.418192	3.17487e-09
Srek1	0.417746	3.25469e-05
Baz2a	0.417557	4.67417e-07
Socs2	0.41692	7.35247e-05
Klf9	0.416493	0.000184677
Luc7l2	0.416403	2.42107e-07
Ubr3	0.416357	2.20044e-08
Miat	0.41444	7.81515e-10
Usp53	0.414141	0.00910486
Nrde2	0.412655	0.0172869
Ccser1	0.412314	0.0175832
Slc35f3	0.412085	0.0143574
Abi2	0.41183	2.35814e-07
Suco	0.411704	9.39842e-05
Ccndbp1	0.410568	0.000662043
3110039I08Rik	0.409683	0.00221788
Fam45a	0.409187	0.00375841
Spopl	0.408868	0.0116767
Pan3	0.408568	0.00022267
Serpini1	0.407924	2.06556e-05
Xkr4	0.407909	5.15852e-05
Lpp	0.40735	0.0175785
Zscan18	0.407204	0.00114666
Zfhx3	0.406948	0.0223093
Zfp777	0.406669	0.000711104
Sbno2	0.405514	0.00181048
Trim23	0.405332	3.91037e-05
Rictor	0.405084	0.000143314
Map3k9	0.405069	0.00012813
4933439C10Rik	0.404958	0.0210788
Tns2	0.404957	0.0464053
Lmo3	0.404745	4.62964e-05
Brdt	0.404532	0.0273379
Chd2	0.404095	0.000171175
Samhd1	0.403662	0.000723469
2021-03-01	0.403142	0.000731183
Arl4a	0.403104	5.73344e-05
Hcn1	0.402652	0.000952073
Rcbtb1	0.402572	0.000884984
Rasal2	0.402512	0.000144421
Rrp15	0.402505	0.0307388
Ddx49	0.402279	0.0165018
Gna13	0.402175	3.95961e-05
Trub1	0.40207	0.00430573
Dio2	0.401587	0.00708406
Il33	0.401433	0.0482517
Asxl2	0.401287	0.00077548
Dbr1	0.400534	0.0487217
Ptbp3	0.400138	0.00131323
Ostm1	0.399912	0.000610259
Gnl2	0.399849	2.38452e-05
Nphp3	0.399574	0.0206666
Akap17b	0.399515	0.00496824
Cdh18	0.399144	0.0178466
Foxp2	0.399107	0.00100121
Zfp639	0.398015	0.000893457
Ubp1	0.39787	3.01401e-06
Garnl3	0.397422	8.49344e-07
Fgfr3	0.397385	3.19972e-05
Fam92a	0.397306	0.00180581
Nrip1	0.397121	4.55195e-05
Traf6	0.396992	0.00721983
Tmc7	0.396748	0.0360029
Snhg11	0.396627	0.000143314
Cbs	0.396496	0.00259368
Lsamp	0.395907	2.46947e-08
Elk4	0.39587	0.0120207
4833420G17Rik	0.395733	0.00120546
Firre	0.395643	8.35469e-06
Proser1	0.395141	0.00486827
Smyd3	0.39513	0.00103245
Riok1	0.39511	0.0245151
Stx17	0.3949	8.81833e-05
N4bp2l1	0.394855	0.0152581
Col4a3bp	0.3943	4.33005e-05
Mctp1	0.393356	0.0377366
Rabgap1l	0.392912	2.59037e-06
Maf1	0.392613	6.89734e-05
Crtc2	0.392601	0.00378952
Brd8	0.392216	1.42042e-05
Luc7l3	0.392209	5.1081e-06
8030462N17Rik	0.391992	0.0346344
Mef2c	0.39186	2.88882e-08
Exoc1	0.391807	1.9773e-05
Bmpr1b	0.390667	0.0406867
Nr4a1	0.390365	0.0249085
Abtb1	0.389675	0.00429066
Bbs5	0.387852	0.033926
Slc4a7	0.387023	0.00503574
Ppp2r3a	0.385863	0.000123283
Dlx1	0.385783	0.00397061
Phip	0.385049	0.000130484
Ankrd28	0.384966	6.4304e-05
Nlgn1	0.384288	6.69827e-05
Zfp787	0.382475	0.0386396
Fam171b	0.38241	4.04953e-08
Tbp	0.382248	0.00418385
Ddx24	0.381336	4.2011e-07
Fbxl20	0.381278	0.000143314
Zfp1	0.381197	0.0272054
Rbm26	0.38095	1.29488e-05
Pex1	0.380424	0.0152546
Frmpd1	0.380355	0.0106373
Rc3h1	0.380241	0.000462487
Tmem87b	0.379657	0.000654237
Rasgrf1	0.378126	1.02958e-05
Ctdspl	0.377081	0.015987
Cep295	0.376348	0.000731401
Zfp263	0.375952	0.00708903
Dgkh	0.375606	0.000557562
Smc5	0.374579	0.000314075
Tspyl2	0.374195	0.000536386
Zc3h12c	0.374069	0.0169961
Tshz1	0.372538	0.0152581
Mettl22	0.372445	0.0238666
Tbc1d22a	0.372054	0.013369
Ssfa2	0.371733	0.000713509
Nxph1	0.371364	0.00237984
Phkg2	0.371056	0.0140804
Micu3	0.370489	0.0029873
Nt5c3	0.370392	0.00384471
Kdsr	0.370324	0.0297556
Emc8	0.370222	2.5472e-05
Qk	0.369998	0.000115621
Alkbh1	0.369981	0.018918
Scn1a	0.369918	0.000427091
Ccar1	0.369823	0.000112108
Phf12	0.369513	0.00249354
Etv3	0.368823	0.0303353
Npat	0.368033	0.00813602
Ube2i	0.367717	0.000193961
Rsrp1	0.367695	1.01541e-05
Spaca6	0.36764	0.00323976
Mrs2	0.366986	0.0264182
Lnpk	0.366563	0.00208266
Zfp811	0.366194	0.0238372
Plekha1	0.365723	5.83401e-05
Dpy19l4	0.365708	0.0036235
Slc15a2	0.364807	0.00354063
Slc25a27	0.364752	0.000690303
Ric3	0.36449	0.000760108
Taok1	0.364308	4.16981e-05
Nop53	0.36409	0.00178659
Acap2	0.363722	3.58878e-05
Plaa	0.362686	2.40443e-05
Gigyf1	0.362568	0.000299256
Spock1	0.362144	1.91802e-06
Edc4	0.36136	7.35247e-05
Traip	0.36089	0.0326285
Plce1	0.360585	0.00383715
Cntn3	0.360523	0.023668
Prkcg	0.360302	4.20237e-05
Tbcd	0.358215	0.000769947
Ier3ip1	0.358179	0.0235576
Bbs2	0.357704	0.0354111
Qsox1	0.357695	0.00295037
Cd83	0.35769	0.0451429
Sesn1	0.357668	0.00200759
Acvr2a	0.357404	0.000372674
Golga5	0.357097	0.0161726
Abca5	0.357071	0.000918141
Pip5k1a	0.356857	0.00619203
Tbl1xr1	0.356596	0.000287353
Lrrcc1	0.356415	0.0111939
Syt6	0.355795	0.00995279
Garem1	0.355633	0.00826194
Usp24	0.355627	3.12109e-05
Nkd2	0.355623	0.0250179
Zfp512b	0.35553	3.13927e-06
Cdon	0.355403	0.0285791
Rasgef1b	0.355383	0.00670718
Snhg14	0.354789	0.000291534
Meaf6	0.354165	5.86691e-06
Terf2ip	0.354008	0.000498171
Mir9-3hg	0.352954	0.00177237
Lmbr1l	0.35288	0.0295233
Pex3	0.352845	0.0420431
Tcp11l2	0.352516	0.0419487
Pcgf2	0.351699	0.00304286
Pus10	0.351238	0.046857
AI480526	0.350804	0.0147988
Riok3	0.35076	0.000721874
Fry	0.350004	4.16688e-06
Hgsnat	0.349962	0.00312544
Ndrg2	0.349674	5.67799e-07
Ppp2r2d	0.349618	0.000207437
Arnt2	0.349602	2.38746e-08
Gtf2h1	0.349579	0.00464081
Slc25a28	0.348987	0.0438639
Rufy2	0.348543	0.000227637
Cdkn1a	0.348432	0.00196584
Mier1	0.34843	0.00952867
Kat2b	0.348294	0.0306787
Runx1t1	0.347738	0.00280372
Cacna1h	0.34752	0.000275369
Eny2	0.347473	0.000761522
Carf	0.346736	0.0290177
Lrp4	0.346697	0.0221163
Atp11c	0.346381	0.0181584
Tox	0.345984	0.0401524
5730455P16Rik	0.345834	0.00432543
mt-Nd1	0.345615	0.000620118
Phc1	0.345163	0.00194157
Mxra8	0.345112	0.0466611
Aldoc	0.345105	4.16264e-05
Tmem245	0.344631	0.000216703
Mgea5	0.344594	6.38829e-07
Braf	0.343693	0.000348256
Nek7	0.343562	0.0220915
Dicer1	0.343214	1.17732e-05
Pigm	0.342766	0.0427199
Gsdme	0.342615	0.0209565
Sat1	0.342508	0.0127561
Ccnl1	0.342134	0.00544907
Rev3l	0.34195	0.000120287
Insr	0.341635	0.000122013
Timm29	0.341269	6.09074e-05
Nsmaf	0.341094	0.00446089
Slc44a5	0.340973	0.00515709
Nfat5	0.340639	0.000741374
Bclaf1	0.340608	0.000135237
Gria2	0.340196	0.000164054
Fnip1	0.340054	0.0141541
Washc2	0.340002	0.0199595
Kcnh7	0.339864	0.0142942
Ksr2	0.339477	0.00101267
Stat3	0.339356	0.00444134
Nr3c2	0.339339	0.0432619
Psmf1	0.338802	0.0032015
Lrrc40	0.338491	0.00837805
Cadm2	0.338295	0.000202586
Sec63	0.338258	0.000887223
Zdhhc13	0.338208	0.0244103
Cstf2	0.338069	0.000418502
Cers4	0.337891	0.000378351
Eif2a	0.337207	0.0121195
Pbx1	0.337145	2.83079e-05
Pou6f1	0.33706	4.6104e-05
Man2b2	0.336897	0.0446496
Setd1a	0.336593	0.0193169
Mast4	0.335514	0.000544155
Adgrf5	0.335149	0.0218689
Grin2b	0.33488	0.000220078
Utp15	0.334447	0.0131635
Dram2	0.334434	0.0287826
Col25a1	0.334384	0.00129246
Ptprj	0.334381	0.00375841
Zbtb44	0.333963	0.0158692
Zfp318	0.333847	4.52418e-05
Mboat2	0.333596	0.00188107
Ttc3	0.333534	2.2704e-05
Map7	0.333171	0.0286171
Snhg17	0.333168	0.0462362
Dyrk1a	0.332459	6.41426e-05
Fndc3a	0.331388	0.00141462
Ccdc59	0.330822	0.0205708
Gng2	0.330506	8.85381e-05
Kcnip1	0.329901	0.00455879
Dzip1l	0.32981	0.0490098
Son	0.329345	0.000158692
Wasf2	0.329283	0.00629265
Adam22	0.328804	2.00446e-05
Usp25	0.328712	0.0363331
Ctnnal1	0.328471	0.0108571
Spire1	0.328375	8.95723e-06
Vrk1	0.328356	0.0172785
Igf1r	0.328259	0.000641716
Parp8	0.327701	0.0131113
Elac1	0.327358	0.0242461
Cep290	0.326858	0.0483533
Polr3f	0.326821	0.0418083
Ankra2	0.326633	0.00624152
Mib1	0.326421	2.09543e-05
Erlec1	0.325594	0.01627
Mdm2	0.325376	0.00693791
Brinp3	0.325366	0.0146732
Negr1	0.325142	0.000110751
Lnpep	0.324949	0.00329109
Kcnma1	0.324761	0.00012359
Syap1	0.324699	0.0121573
Mtf2	0.324624	0.0169538
Gns	0.324312	0.000106783
Man2b1	0.324252	0.0118978
Tcerg1	0.324074	0.000291018
Zfp46	0.32384	0.000915901
Cpeb4	0.323817	0.000303988
Meg3	0.322734	1.14034e-05
Tmcc3	0.322726	0.01504
Adgrl2	0.322439	0.000575225
Ndst3	0.322079	0.0388692
Tdrd7	0.321909	0.00684025
Dennd4a	0.321872	0.00516252
Rbm39	0.321588	0.000245576
Slc9a8	0.321265	0.00808486
Slc39a12	0.320968	0.0346603
Atg13	0.320807	0.00145106
Grk3	0.320729	0.000372968
Acox3	0.320514	0.0129945
Cpe	0.320458	4.03607e-07
Med13l	0.320451	0.00025908
Sfmbt1	0.319587	0.0163622
Hrk	0.319557	0.00824754
Tbc1d15	0.319485	0.033886
Mob1b	0.318836	0.00978287
Commd8	0.318669	0.00958407
Crtc3	0.318535	0.0169768
Foxj3	0.31842	0.0030388
Tab3	0.318209	0.00993053
Parn	0.317982	0.0269296
Lhx6	0.31745	0.0293385
Mtmr2	0.316834	0.0033864
Ube2j2	0.31674	0.0093389
Dcaf13	0.316577	0.0193235
Rgp1	0.316419	0.00596377
Trafd1	0.316235	0.00107348
Mycl	0.316032	0.0040345
Kat6b	0.315809	0.000573786
Rab5a	0.315722	0.00233949
Mfn1	0.315721	0.000222062
Usp48	0.315705	0.000116179
Ppp4r3a	0.315431	0.0103521
Atr	0.31543	0.0377413
Zfp945	0.315429	0.00858209
Ssx2ip	0.315287	0.00012813
Lgmn	0.31525	8.29401e-05
Cpne4	0.315055	0.00302082
Prkce	0.314631	0.000147918
Pkia	0.314474	1.53061e-05
Zrsr1	0.314327	0.0167329
Slc30a4	0.314078	0.0086327
Lingo2	0.31398	0.0204005
Meis2	0.313728	0.00028456
mt-Tp	0.31322	0.0487013
Nktr	0.313115	0.000690181
Psme1	0.312612	0.0039208
Chpt1	0.312559	0.0214741
Ralgapa2	0.312379	0.00481252
Mtmr3	0.311353	0.000214882
Rps12	0.310592	0.0432793
Erbb4	0.310187	0.000624281
Scaf8	0.310123	0.000704565
Slc27a1	0.309913	0.00271418
Paqr8	0.309533	0.00289577
Vps54	0.309499	0.0163271
Ubn2	0.309394	0.00362509
Acer3	0.309357	0.0485566
Camk1g	0.308709	0.0175239
Sbf2	0.308661	8.81833e-05
H3f3b	0.307738	6.70244e-05
Scn3a	0.307645	0.000253739
Mff	0.307453	0.00496728
Zfp9	0.307348	0.0279655
Slc39a14	0.305626	0.0432939
Mbd5	0.304679	0.0160449
Ipo9	0.304157	0.000108883
Stambp	0.303937	0.039278
Zc3h7a	0.303725	0.0116877
Tut7	0.303579	0.0054915
Tmed8	0.303548	0.0355836
Ddx50	0.303442	0.0212865
Rammet	0.30343	0.018399
Mysm1	0.303376	0.0225796
Miga1	0.303006	0.00105002
Eef2k	0.302822	0.00257652
Zfp292	0.302754	0.0105685
Nr1d2	0.302457	0.0114143
Timp2	0.302296	4.30095e-06
Slf1	0.302164	0.0322579
Cst3	0.301744	9.97464e-05
B4galt3	0.301296	0.0462492
Prkacb	0.301275	7.25404e-06
Tanc2	0.300957	0.000702506
Rgs12	0.300808	0.0376542
Zranb2	0.300688	0.00157286
Ppfibp1	0.300524	0.00191955
Camk4	0.300469	2.82488e-05
Rapgef1	0.299766	2.25443e-05
Mbtps1	0.299091	0.00110195
Nucks1	0.298826	0.00023428
Rims2	0.298396	0.00150933
Odf2	0.298343	0.000915901
Nek9	0.298269	0.00203981
Tef	0.298152	0.000267538
Nub1	0.297865	0.00537419
Tmem178b	0.297356	0.000100921
Msh3	0.297338	0.0257794
Gpam	0.296932	0.00142036
Btg1	0.296594	0.0116097
Ecpas	0.296514	0.000407105
Usp22	0.296458	4.20237e-05
Nav3	0.296422	0.000136045
Zhx3	0.296312	0.00170409
Smim14	0.296244	0.00140127
Dpp10	0.296091	0.00147933
Rab11fip2	0.295809	0.00181704
Lgr4	0.2951	0.0268169
Acsl3	0.295091	0.00166806
Wdr37	0.294743	0.00317196
Reln	0.294327	0.000513396
Tnks	0.293605	2.99397e-05
Dynlt3	0.293545	0.00865567
Slc25a16	0.293476	0.0421714
Fth1	0.293411	0.000175404
Tfdp2	0.293356	0.0305212
Rnf13	0.293267	0.0153421
Clock	0.293175	0.00714984
Pan2	0.292996	0.0276309
Eif4b	0.292787	9.5956e-05
Htr2c	0.292012	0.0151177
Enpp5	0.291933	0.000135323
Tnpo1	0.291616	0.00739223
Atmin	0.291551	0.00417286
Rtel1	0.291542	0.00978287
Ctsf	0.291154	0.0202253
Fcho2	0.291153	0.0320327
Arid4b	0.290333	0.0085864
Ino80	0.289416	0.0195477
Map4k5	0.2894	0.01232
Pla2g4e	0.289384	0.0216895
Rbfox1	0.289384	0.0002757
Zfp711	0.289176	0.030365
Cblb	0.289143	0.0298028
Tox3	0.289107	0.0490098
Prpf40a	0.28903	0.00626452
Cdh13	0.288743	0.000383607
Vwa5b2	0.288555	0.0111939
Dscaml1	0.288515	0.0187526
Epb41l4b	0.288392	0.0276309
Peg10	0.288057	0.00985037
Arhgap32	0.287962	0.000201941
Camk1d	0.287836	0.00517398
Gatad2b	0.287707	0.00333127
Ikbkg	0.287688	0.014788
Unk	0.287274	0.0428555
9930021J03Rik	0.287244	0.0135966
Szt2	0.287189	0.00877807
Dhx15	0.286979	0.00652914
Atf7ip	0.286606	0.000513396
Gda	0.286532	0.000536922
Ypel1	0.286279	0.0309399
Baz2b	0.286029	0.019642
Tshz3	0.285754	0.016001
Rora	0.285716	0.0229398
Zfp410	0.285692	0.0379037
Kcnb1	0.284526	0.00235859
Mindy3	0.284417	0.0266808
Myt1	0.284144	0.0196787
Nf1	0.283867	0.00286343
Rab34	0.283572	0.0335496
Epm2a	0.283227	0.0451429
Sorbs1	0.283055	0.00621666
Nup88	0.283046	0.0067494
Akap11	0.282915	0.000577955
Samd8	0.282833	0.0125706
Gfra1	0.282779	0.0361856
Cdk17	0.282427	0.00481121
Plppr4	0.282398	5.49277e-05
Jcad	0.282166	0.00745988
Hdgfl3	0.281627	0.00287811
Lrfn5	0.28133	0.021424
Trmt1	0.28112	0.0050517
Slc7a5	0.280938	0.00332543
Atxn1l	0.280649	0.00902582
Ssh3	0.280608	0.0149461
Klhl3	0.280293	0.0357831
Ptprt	0.280168	0.000404483
Tmem145	0.28011	0.00352441
Nt5c2	0.279518	0.00714984
Kmt2d	0.279493	0.000875771
Slk	0.279155	0.00716432
Dab1	0.278948	0.00172012
Ufd1	0.278827	0.0121093
Wdr26	0.278744	0.00110842
B3galt2	0.278448	0.0218224
Ddx55	0.278311	0.0490098
Cnot6l	0.277939	0.00915093
Vps11	0.277858	0.01504
Unc5d	0.277583	0.04382
Clcn3	0.277357	0.000119253
Hacd2	0.277091	0.0483902
Lats1	0.276812	0.00399176
Csde1	0.276792	0.000808698
Ppargc1a	0.276741	0.0195477
Wnk2	0.276676	0.00192902
Neo1	0.276473	2.31675e-05
Sst	0.276443	0.0439145
Aff3	0.276295	0.0106061
Mdga2	0.276265	0.0175606
Setd5	0.276201	0.00016359
Phactr1	0.275815	5.75658e-05
Dnajb12	0.275748	0.0422416
Gabrb3	0.275609	0.000664224
Nrg3	0.274833	0.0157014
Erc2	0.274578	0.000794675
Usp12	0.274234	0.00297373
Pdgfra	0.274037	0.00461475
Bcl11b	0.273848	0.0138189
Ncstn	0.273757	0.00215341
Nav2	0.273727	0.0236502
Robo1	0.273263	0.00129157
Scai	0.273194	0.00331628
Fbxo38	0.273043	0.0173617
Sh3kbp1	0.272964	0.015019
Grik2	0.272685	0.00569084
Lsm12	0.272502	0.0468496
Usp54	0.272435	0.0383357
Ddx3x	0.272388	0.0154489
Serp1	0.272363	0.0105188
Rimklb	0.272083	0.00370411
Crim1	0.271799	0.00551784
Unc45a	0.27118	0.0145958
Slc12a6	0.270883	0.0118468
Ctps2	0.270638	0.0166926
Ogt	0.270529	0.0103727
Washc4	0.270425	0.0431389
Frs2	0.270298	0.0147449
Sugp1	0.269936	0.0267154
Rbm25	0.26968	0.00281874
Tada2b	0.269579	0.0322772
Ocrl	0.269468	0.00708903
Asxl1	0.269265	0.001984
Clasrp	0.268617	0.0175832
Trip12	0.267908	0.0019178
Ppp6r2	0.267842	0.00262117
Celf2	0.26764	0.0011249
Ctnnd2	0.267335	0.0003657
Lrrc4c	0.267104	0.0170684
Slc25a36	0.266999	0.00122763
Eif3e	0.266266	0.0370108
Commd4	0.265933	0.0412802
Csrnp3	0.265773	0.00172325
Tab2	0.265657	0.006305
Plcb4	0.265551	0.0384492
Nrxn3	0.26549	0.00198098
Chd8	0.265326	0.00237984
Zmym5	0.264533	0.021629
Lmo4	0.264328	0.00187279
Slc36a4	0.263887	0.00435267
Sik3	0.263719	0.00651316
Tlk2	0.263645	0.0377129
Rab36	0.262737	0.0356528
Sgpp1	0.262546	0.049164
Pik3c3	0.262483	0.0434435
Mef2a	0.262433	0.00168674
Kat7	0.262253	0.0144906
Zc3h14	0.262082	0.0142569
Asap2	0.261972	0.0175876
Tenm3	0.261171	0.0146047
Atrx	0.260845	0.00106916
Wtap	0.260669	0.0133597
Zfp652	0.260483	0.00703038
Rfx3	0.2602	0.017196
Gabra5	0.260167	0.0196787
Bmpr2	0.259946	0.00655724
Tenm2	0.259211	0.00173666
Adam23	0.258724	0.00454543
Papd5	0.258582	0.0268107
Lpl	0.258388	0.0358417
Osbpl9	0.25795	0.0267154
Xab2	0.257773	0.0483986
Arl15	0.256963	0.0216895
Prnp	0.256922	0.000521543
Coro7	0.256912	0.018399
Srgap3	0.256756	0.00147933
Cramp1l	0.256496	0.0261557
Mbd1	0.25625	0.0240833
Ccz1	0.256225	0.0295233
Brinp2	0.255791	0.02369
Brd2	0.255092	7.39634e-05
Serinc5	0.25488	0.01889
Rexo1	0.254674	0.0203573
Itfg1	0.254663	0.0146063
Arih2	0.254379	0.0238917
Foxn3	0.253618	0.036354
Atg16l1	0.25357	0.0213814
Nup155	0.253076	0.044982
Pten	0.253031	0.000956572
Usp30	0.253003	0.0432369
Gm49336	0.252383	0.00683538
Nbea	0.252115	0.00299957
Ppil4	0.252025	0.0395908
Ggnbp2	0.251627	0.0121963
Tbl1x	0.250907	0.0206302
Secisbp2l	0.250754	0.0165469
Cacna1e	0.250607	0.0033117
Cyth1	0.25054	0.021176
Arfgef3	0.250429	0.00278339
Arpc5	0.249988	0.0033249
Dclk2	0.249803	0.00203609
Dcx	0.249631	0.00267108
Ilf3	0.249312	0.00288633
Opcml	0.249152	0.00281657
Camk2d	0.248727	0.00131558
Dock3	0.248567	0.000946343
Atg9a	0.248378	0.0224415
Begain	0.248086	0.0330177
Sema4g	0.247981	0.00800879
Retreg1	0.247904	0.0290177
Csnk1g1	0.247882	0.0247343
Gad2	0.247641	0.00217371
Gnaq	0.247542	0.000371459
Fkbp15	0.247533	0.0339987
Fbxl17	0.247324	0.0110878
Pcyox1	0.247211	0.00199667
Neto2	0.246851	0.0250722
Exoc5	0.246568	0.0472845
Spon1	0.245718	0.0132035
Tet3	0.245623	0.0168728
Tcf7l2	0.245507	0.0273163
Prkab2	0.24386	0.0130013
Fubp3	0.24362	0.0421714
Pitpnm1	0.243489	0.0140916
Ip6k1	0.243387	0.00202366
Tubgcp2	0.24338	0.0372048
Akap8	0.243194	0.00985037
Stxbp6	0.241598	0.0408662
Mau2	0.241237	0.0034013
Tcf12	0.241067	0.0207522
Nfx1	0.241022	0.00648258
Btbd9	0.240777	0.0179282
Rasgrp1	0.240504	0.014452
Nova1	0.240092	0.0225131
Gnb4	0.239415	0.00647362
Etv1	0.23892	0.0313457
Scarb2	0.23892	0.00130364
Zfr	0.238869	0.00307658
Cnot10	0.238656	0.0273882
Gab2	0.238593	0.0421051
Mical2	0.238006	0.0387269
Arid2	0.237747	0.023257
Wasf3	0.237696	0.00877807
Mtdh	0.236622	0.010011
Rbms1	0.235964	0.0482517
Tmx4	0.235829	0.00399519
Clip1	0.23548	0.0102918
Bmpr1a	0.235441	0.0389889
Matr3	0.235422	0.0105188
Nup210	0.235152	0.0230678
Ahi1	0.235066	0.0150997
Ppp1r2	0.235015	0.0124189
Tmem158	0.234643	0.0176588
Mkln1	0.234593	0.0164392
Ak3	0.234511	0.0456563
Irs2	0.234424	0.0168389
Kmt2e	0.234403	0.00514622
Plcl2	0.2341	0.0440453
Kctd5	0.234045	0.0469034
Ank	0.233723	0.00658429
Yipf6	0.233526	0.0432619
Inpp5f	0.233413	0.00202376
Myo5a	0.23337	0.00452198
Lrig2	0.233313	0.0448335
2310022B05Rik	0.233023	0.0106317
Ccdc88a	0.232602	0.0125636
Grsf1	0.23201	0.0398979
Smarcd1	0.231881	0.0101207
Trim9	0.231847	0.00233949
Wac	0.231808	0.0171085
Bcl11a	0.231789	0.00383917
Tlk1	0.231738	0.0149461
Mycbp2	0.23167	0.0121581
Agrn	0.230927	0.0140949
Arhgap21	0.230879	0.00205188
Lrrn2	0.230634	0.0154119
Zfyve9	0.230609	0.026395
Nlgn3	0.229992	0.0342674
Ssbp2	0.229804	0.0193235
Serinc1	0.229304	0.00312823
Fam19a2	0.228489	0.0180899
Nr2c2	0.228444	0.0168623
Tmem132b	0.227525	0.0266336
Ythdc1	0.226978	0.0349498
Blcap	0.226893	0.0132099
Gpm6a	0.226878	0.00166109
Brd1	0.226869	0.0205708
Pabpc1	0.22652	0.00166706
Larp4b	0.226477	0.0125294
Scaf11	0.225654	0.0224197
Trim67	0.225288	0.00295569
Mir124-2hg	0.22515	0.0316641
Plat	0.22508	0.0288091
Eps15l1	0.224469	0.0334345
Sox11	0.224252	0.043328
Ncoa6	0.223921	0.00919849
Tacc1	0.223781	0.0188166
Phc3	0.223655	0.0289496
Relch	0.223535	0.0237595
Scg3	0.22244	0.0243315
Cntnap2	0.22226	0.0184681
Map3k7	0.221969	0.0188022
Shisa6	0.221943	0.036201
Git1	0.221594	0.0171733
Dazap2	0.221537	0.0194907
Sgip1	0.221428	0.010241
Ptprk	0.221061	0.0174565
Rfx7	0.221031	0.044584
Nrxn1	0.220902	0.00671906
Nsd1	0.220731	0.0159829
Tle4	0.220496	0.0325171
Ptk2b	0.219674	0.027538
Phf20l1	0.219305	0.023668
Ccser2	0.219108	0.017409
Tro	0.218591	0.00356183
Acap3	0.218114	0.0286918
Hnrnpdl	0.217738	0.00284079
Mapkbp1	0.216917	0.00825467
Slc6a1	0.216735	0.010629
Spin1	0.216061	0.00565926
Brd4	0.215308	0.0125636
2021-03-05	0.215187	0.0465337
B4galnt4	0.215147	0.0321271
Dclk1	0.215041	0.00449911
Gm6472	0.214878	0.0236502
Dock9	0.214841	0.0201406
Vps9d1	0.214133	0.0439054
Mat2a	0.213553	0.0441823
Hivep2	0.213491	0.00678494
Ttyh1	0.213294	0.00359103
Tomm20	0.213218	0.0031588
Grik5	0.213078	0.0171737
Brd9	0.212917	0.0480822
Cbfa2t2	0.212604	0.0490864
Cnot1	0.212598	0.0138151
Wasf1	0.21233	0.0122504
Lrpprc	0.212326	0.0279919
Camk2g	0.211796	0.00648258
Kcnq3	0.211686	0.0442484
Hs3st4	0.211388	0.0379037
Syt16	0.211187	0.0401524
Ntrk3	0.211058	0.0263303
Fhod3	0.210672	0.0370486
Isoc1	0.210108	0.0400986
Xpo6	0.209565	0.0321028
Shroom2	0.209442	0.0298028
Rnmt	0.209216	0.0276953
Sobp	0.208761	0.0221824
Srsf6	0.208258	0.010629
Sidt2	0.208016	0.032395
Ntrk2	0.20794	0.00234851
Gria1	0.207723	0.0100581
Alg10b	0.207714	0.0301947
Wbp11	0.207353	0.034329
Cpsf6	0.207191	0.018171
Rian	0.206979	0.016633
Fyn	0.206619	0.00915093
Ubr2	0.206607	0.0363485
Gas7	0.206011	0.0188214
Tmem106b	0.20577	0.0424237
Robo2	0.205523	0.0183774
Arid1b	0.20532	0.0304767
Hipk1	0.205184	0.0210919
Zfp740	0.205161	0.0405796
Usp7	0.20511	0.0124432
Pink1	0.205081	0.0463816
Kmt2c	0.204404	0.0360742
Mast1	0.204214	0.0400986
Supt6	0.204154	0.0205708
Pcmtd1	0.204071	0.0497587
Cacna2d1	0.203892	0.0179468
Sash1	0.203549	0.0421494
Plk2	0.202887	0.0198072
Trank1	0.20272	0.0273687
Srrm1	0.202465	0.0308496
Setd2	0.202444	0.0418108
Pnn	0.201837	0.0403152
Cnbp	0.201728	0.0109134
BC005537	0.201679	0.00864601
Csnk1e	0.201535	0.0298846
Map2	0.201277	0.0247404
Cadm1	0.201113	0.0139868
Zzef1	0.200144	0.0368105
Hs2st1	0.199479	0.0327429
Eif5	0.199141	0.0428631
Dzank1	0.198794	0.0256608
Fam102b	0.198709	0.0166855
Nrbp2	0.19836	0.0111074
Ncoa1	0.198344	0.0177482
Rab12	0.197817	0.0196358
Casc4	0.197622	0.018399
Sf1	0.197366	0.0129398
Ank2	0.197357	0.0142232
Dtna	0.196832	0.0373895
Dlgap1	0.196481	0.0260374
Cntn1	0.19618	0.00984136
Ash1l	0.195146	0.0211284
Ankrd11	0.194391	0.00728203
Mia3	0.193756	0.038281
Scg2	0.192765	0.0383357
Cyfip2	0.192691	0.0167674
Atp6v0a1	0.192682	0.0207893
Fam117b	0.1925	0.0354753
Zmynd11	0.192434	0.0202392
Ppp1r9a	0.191966	0.0393624
Syt1	0.191938	0.00522897
Atp8a2	0.191517	0.0487333
Cab39	0.189818	0.0385023
Cdc42bpb	0.189775	0.0197073
Ralgds	0.189675	0.0293305
Pacs1	0.189462	0.0313457
Hap1	0.189264	0.0201401
Smg7	0.189099	0.0441607
Astn1	0.188687	0.0288899
Pcdh9	0.188098	0.0396069
Araf	0.188048	0.0214586
Prrc2c	0.187554	0.0358659
Trim33	0.187543	0.0403329
Adgrb3	0.187469	0.0222591
Stxbp5	0.187256	0.0330177
Dync1h1	0.185302	0.0497809
1110004F10Rik	0.185096	0.0459672
Ube2ql1	0.184244	0.0221495
Srgap2	0.184217	0.0216008
Sv2b	0.18367	0.0199002
Mapk9	0.183373	0.0418171
Abhd2	0.182873	0.0340958
Map4	0.182692	0.0043005
Rps15a	0.182653	0.0204034
Top2b	0.180357	0.0401524
Synj1	0.180074	0.018459
Camsap2	0.179086	0.0403244
Adar	0.178826	0.0455139
Gak	0.178684	0.0490098
Mllt11	0.178661	0.0360789
Slc9a6	0.177969	0.0392172
Ubr5	0.176186	0.0375142
Slc6a6	0.173161	0.0411194
Sptan1	0.172777	0.0298303
Stxbp1	0.171987	0.0308496
Pcsk2	0.171622	0.0464884
Camta1	0.171412	0.0212925
Wdr13	0.16829	0.0293463
Xpr1	0.166588	0.0382205
Kmt2a	0.164979	0.0427836
Ndfip1	0.16405	0.046857
Klhdc10	0.163498	0.0286778
Eif1	0.161701	0.0401527
Snap25	0.160918	0.0289981
Scamp1	0.159747	0.0488192
Ddx17	0.156438	0.033295
Sptbn1	0.153883	0.0482782
Gprasp1	0.15335	0.0223941
Ppp3ca	0.1533	0.0437594
Atp2b1	0.153155	0.0462044
Myh10	-0.161263	0.0370953
Tmcc2	-0.163615	0.0475261
Nono	-0.165369	0.0334138
Atp5f1	-0.165923	0.0331182
Jpt1	-0.165959	0.0467557
Cct7	-0.167099	0.0399724
Itsn1	-0.167291	0.0264227
Add1	-0.168996	0.0182111
Cct5	-0.169514	0.0322772
Eif3a	-0.170897	0.034438
Wdr82	-0.171202	0.0290598
Ddb1	-0.171363	0.0196079
Vat1l	-0.17174	0.0322579
Eef1b2	-0.171984	0.047984
Rbm15b	-0.174901	0.049164
Maged2	-0.17603	0.030594
Eif4g1	-0.182959	0.00858209
Slc38a1	-0.18326	0.0190052
Hmgcr	-0.185029	0.0197841
Mrfap1	-0.188083	0.0421255
Adam10	-0.188389	0.0362141
Sult4a1	-0.1893	0.045975
Rusc1	-0.190305	0.0482195
Pygb	-0.190565	0.0212313
Zc3h7b	-0.191127	0.0496538
Sdha	-0.193008	0.0306896
Aldoa	-0.193792	0.0441823
Rbmx	-0.194014	0.0328101
Hpcal4	-0.194185	0.0199595
Igfbp5	-0.194433	0.0440663
Calu	-0.195114	0.021176
Cacna1g	-0.195117	0.0304767
Coa5	-0.196793	0.0469091
Reep2	-0.198056	0.0442583
Tubb4b	-0.200148	0.0440208
Dhcr24	-0.201052	0.0359006
Gna12	-0.201718	0.0453563
Mtch1	-0.201739	0.0478039
Rps3	-0.202227	0.0463181
Puf60	-0.202511	0.033532
Eif4a1	-0.202709	0.00390909
Trim46	-0.202815	0.0417743
Ednrb	-0.203617	0.0105188
Ppp2r5d	-0.203949	0.0190219
P4hb	-0.204967	0.0115864
Pkm	-0.2058	0.0031293
Aes	-0.207359	0.0489228
Npepps	-0.207538	0.0134404
Papola	-0.208203	0.0208466
Mllt1	-0.208299	0.0376542
Satb1	-0.20871	0.0304767
Serbp1	-0.210297	0.0168724
Slc7a1	-0.211146	0.0247871
Nid1	-0.211235	0.0118232
Nefl	-0.211574	0.0104333
Txlna	-0.212626	0.0442121
Slc25a4	-0.213833	0.0253676
Mgat3	-0.214333	0.0211049
Chst1	-0.214343	0.0442484
Rpl27a	-0.214365	0.0475599
Chtop	-0.214633	0.0109134
Herc3	-0.215558	0.0147449
Atp1a2	-0.215701	0.005262
Prmt1	-0.215847	0.0139757
Txnrd1	-0.216056	0.034989
Csnk1d	-0.216495	0.00740996
Oxct1	-0.217563	0.0158286
Mmp14	-0.219204	0.0488072
Nol4l	-0.220251	0.0118468
Cplx1	-0.220619	0.0140873
Sel1l3	-0.221081	0.0475261
Baalc	-0.221151	0.0497161
Cdh11	-0.221315	0.0246072
Aagab	-0.221996	0.0356988
Hnrnpul2	-0.222242	0.0269802
Ddn	-0.223627	0.0401524
Akap12	-0.224228	0.0338889
Dnmt1	-0.224288	0.00823861
Fam131b	-0.22447	0.0259432
Klhl9	-0.225162	0.0480131
Crk	-0.225235	0.00903397
Cbl	-0.226153	0.0119609
Wdfy1	-0.226837	0.0238037
Dcakd	-0.226902	0.0235474
Snx3	-0.227066	0.00968597
Bri3bp	-0.22756	0.013622
Eif5a	-0.228425	0.00978287
Zc3h15	-0.229219	0.0147403
Cul7	-0.229558	0.0241809
Arhgef17	-0.229803	0.015019
Wars	-0.230518	0.0196465
Klhl5	-0.231279	0.00702453
Vxn	-0.231426	0.028754
Exoc4	-0.23192	0.0132006
Amotl1	-0.231931	0.0290952
Dok4	-0.233932	0.0146063
Ptgds	-0.234429	0.0155563
Cluh	-0.234828	0.0111628
Csmd2	-0.235105	0.0442121
Abcf1	-0.236453	0.010889
Ptma	-0.236863	0.0326679
Adgrg1	-0.2373	0.00205188
Oaz2	-0.237305	0.00640822
Car11	-0.23786	0.0266653
Txnl1	-0.238	0.0221521
Gnai2	-0.238126	0.00080461
Nup50	-0.238318	0.0497161
Cops7a	-0.239102	0.0283702
Pde4dip	-0.239645	0.00251248
D17Wsu92e	-0.239878	0.00428308
Nedd4	-0.239994	0.00225611
Setdb1	-0.240294	0.0279919
BC037034	-0.241235	0.0376542
Src	-0.242486	0.0237483
Nelfb	-0.243248	0.032596
Amigo1	-0.243487	0.0455402
Mlc1	-0.243822	0.00702453
Ngef	-0.244023	0.0194845
Ankrd13c	-0.244798	0.0291638
Ints10	-0.245185	0.0292871
Slc1a4	-0.245322	0.00395969
Glrx3	-0.245515	0.020612
Tex261	-0.245531	0.0484086
Ppp1ca	-0.245729	0.00528551
Srpr	-0.246294	0.0236278
Acbd3	-0.246456	0.0336184
Ube2z	-0.247934	0.00622979
Fndc4	-0.248109	0.0104033
Ado	-0.248566	0.0199595
Prkaca	-0.249406	0.0109862
Lztr1	-0.249498	0.0034495
Pes1	-0.250033	0.0417296
Shank3	-0.250586	0.0156642
Plekhb2	-0.250808	0.000852976
Rassf2	-0.250885	0.0333439
Adam19	-0.251307	0.0290054
Dusp11	-0.251622	0.00285646
Vim	-0.251643	0.0118965
Rnf165	-0.252188	0.0381574
Dhrs1	-0.252264	0.0374221
Tnfaip1	-0.252354	0.0099237
Srsf7	-0.252472	0.00251996
Myh9	-0.252499	0.0253462
Rangap1	-0.252669	0.0033117
Josd1	-0.252697	0.0251875
Rpl39	-0.252825	0.0342674
Mafg	-0.252881	0.0049381
Ttr	-0.252906	0.00214827
Pdxk	-0.253057	0.0295787
Slc6a7	-0.25346	0.0122314
Stx16	-0.254231	0.035106
Prdx3	-0.254383	0.030594
Ptn	-0.254742	0.000704565
Zfp518b	-0.25479	0.0442121
Asna1	-0.255098	0.0225131
Hmgn1	-0.255129	0.042862
Pgs1	-0.255178	0.0209797
Prdx2	-0.255286	0.000381644
Sec14l1	-0.255337	0.0117937
Elof1	-0.255493	0.0462148
Ap1s1	-0.256005	0.0443766
Srebf2	-0.256154	0.00356183
Prex1	-0.256881	0.00513106
Pgrmc2	-0.256881	0.0341572
Zfp41	-0.257217	0.0296535
Sipa1l2	-0.257414	0.0184164
Cadps2	-0.258104	0.0169726
Psma5	-0.258571	0.0337796
Bdp1	-0.258957	0.0487671
Aggf1	-0.259162	0.0237983
Ctps	-0.259248	0.026177
Mbd3	-0.259292	0.0269296
Rgs4	-0.259306	0.0295233
Fktn	-0.259602	0.0228732
Lsm14a	-0.260228	0.0166398
Aldh2	-0.260423	0.0427189
Dbnl	-0.260568	0.0135437
Aqp4	-0.260953	0.00393671
Tln1	-0.261726	0.0142416
Cnn3	-0.261842	0.0032015
Bhlhe22	-0.261866	0.00663312
Map1a	-0.262601	0.00172856
Sh2b1	-0.263074	0.0151774
Slc36a1	-0.26321	0.00912489
Ncoa5	-0.263509	0.0109365
Sh3bp4	-0.264288	0.0476388
Ctnna1	-0.26433	0.0120294
Mpp2	-0.264653	0.00637706
Nwd1	-0.264932	0.0266336
Ormdl3	-0.265054	0.026395
Capns1	-0.265378	0.00882438
Midn	-0.265567	0.00733594
Rasl10b	-0.266868	0.0147449
Cap1	-0.267025	0.000459561
Icmt	-0.267047	0.029021
Scrib	-0.267838	0.0120207
Abhd8	-0.268083	0.0108318
Atp6v0b	-0.268452	0.00341836
Map3k12	-0.268747	0.00209057
Trap1	-0.268755	0.0149461
Ndufb11	-0.26945	0.0266282
Psmb7	-0.269689	0.0158264
Ndufc1	-0.269885	0.0376635
Ybx3	-0.270006	0.00578228
Zfp12	-0.270063	0.0402836
Pgam1	-0.27024	0.00912852
Srm	-0.270255	0.0414701
Pik3cd	-0.270458	0.0171085
Npc2	-0.270477	0.0376192
Abcb9	-0.270527	0.0439234
Leprotl1	-0.270639	0.0252765
Dlg3	-0.270996	0.00138333
Fam193b	-0.271401	0.00416785
Asrgl1	-0.271608	0.0161297
Ppp1r1a	-0.271894	0.0201536
Ahsa1	-0.272008	0.00708406
Vegfb	-0.272877	0.0365635
Fam129b	-0.27315	0.0318904
Nme1	-0.273756	0.0226565
Atp5d	-0.273792	0.0304767
Igsf9b	-0.274436	0.00637299
Srpk1	-0.27474	0.00727141
Jup	-0.274973	0.0416609
Zdbf2	-0.275674	0.0288627
Gfod2	-0.27571	0.0339435
Abcf3	-0.275771	0.0135437
mt-Rnr1	-0.276044	0.0230681
Rbm6	-0.276713	0.0113222
Ddhd1	-0.276796	0.0107148
Cbr1	-0.277283	0.0271957
Rplp1	-0.277315	5.75658e-05
Prelid1	-0.277532	0.0130562
Uqcrh	-0.277872	0.00596516
Arhgef18	-0.278698	0.0195755
Tfcp2	-0.278752	0.0418392
Cyb5b	-0.278942	0.000364382
[truncated: 1,562 more rows]
