# Supplementary material for: Transcriptome sequencing analysis of echovirus 30 infection reveals its potential pathogenesis
Source: Front Microbiol. 2022 Sep 6;13:958385. doi: 10.3389/fmicb.2022.958385 (PMC9486006; doi:10.3389/fmicb.2022.958385)
Supplement: Supplementary Table 2 — Raw data for Ct values of qPCR for validation of DEGs. [file Table_2.XLSX]

## Sheet: Ct value raw data
sample list	gene	fluorescent dye	Ct value
0h	actin	SYBR	25.5845
0h	actin	SYBR	25.5425
0h	actin	SYBR	25.4625
0h	Isg15	SYBR	21.9375
0h	Isg15	SYBR	22.565
0h	Isg15	SYBR	22.622
48h	actin	SYBR	25.425
48h	actin	SYBR	25.314
48h	actin	SYBR	25.253
48h	Isg15	SYBR	20.075
48h	Isg15	SYBR	20.595
48h	Isg15	SYBR	20.623
0h	actin	SYBR	25.275
0h	actin	SYBR	25.371
0h	actin	SYBR	25.251
0h	Mx1	SYBR	25.727
0h	Mx1	SYBR	25.71
0h	Mx1	SYBR	25.754
48h	actin	SYBR	25.612
48h	actin	SYBR	25.37
48h	actin	SYBR	25.724
48h	Mx1	SYBR	23.294
48h	Mx1	SYBR	22.997
48h	Mx1	SYBR	23.481
0h	actin	SYBR	25.212
0h	actin	SYBR	24.942
0h	actin	SYBR	24.998
0h	Gbp2	SYBR	29.42
0h	Gbp2	SYBR	29.42
0h	Gbp2	SYBR	29.42
48h	actin	SYBR	25.623
48h	actin	SYBR	25.241
48h	actin	SYBR	25.613
48h	Gbp2	SYBR	28.59
48h	Gbp2	SYBR	28.61
48h	Gbp2	SYBR	28.72
0h	actin	SYBR	25.5845
0h	actin	SYBR	24.4571
0h	actin	SYBR	25.3427
0h	Ddx58	SYBR	34.2825
0h	Ddx58	SYBR	34.357
0h	Ddx58	SYBR	34.5422
48h	actin	SYBR	26.435
48h	actin	SYBR	25.924
48h	actin	SYBR	26.371
48h	Ddx58	SYBR	34.29
48h	Ddx58	SYBR	35.07
48h	Ddx58	SYBR	34.86
0h	actin	SYBR	25.347
0h	actin	SYBR	25.261
0h	actin	SYBR	25.288
0h	Nlrc5	SYBR	29.42
0h	Nlrc5	SYBR	29.31
0h	Nlrc5	SYBR	29.36
48h	actin	SYBR	25.745
48h	actin	SYBR	25.572
48h	actin	SYBR	25.567
48h	Nlrc5	SYBR	28.9125
48h	Nlrc5	SYBR	28.7971
48h	Nlrc5	SYBR	28.7214
0h	actin	SYBR	25.5845
0h	actin	SYBR	24.557
0h	actin	SYBR	25.5845
0h	Olig2	SYBR	35.94
0h	Olig2	SYBR	36.11
0h	Olig2	SYBR	36.02
48h	actin	SYBR	25.425
48h	actin	SYBR	25.374
48h	actin	SYBR	25.723
48h	Olig2	SYBR	35.973
48h	Olig2	SYBR	37.284
48h	Olig2	SYBR	36.425
0h	actin	SYBR	25.275
0h	actin	SYBR	25.314
0h	actin	SYBR	24.971
0h	Gpc2	SYBR	30.473
0h	Gpc2	SYBR	30.541
0h	Gpc2	SYBR	30.432
48h	actin	SYBR	25.641
48h	actin	SYBR	25.745
48h	actin	SYBR	25.784
48h	Gpc2	SYBR	31.3925
48h	Gpc2	SYBR	31.4537
48h	Gpc2	SYBR	31.6713
0h	actin	SYBR	25.4675
0h	actin	SYBR	25.4173
0h	actin	SYBR	25.5571
0h	Ccnd1	SYBR	26.7786
0h	Ccnd1	SYBR	27.3714
0h	Ccnd1	SYBR	27.4475
48h	actin	SYBR	26.6325
48h	actin	SYBR	26.5734
48h	actin	SYBR	26.6413
48h	Ccnd1	SYBR	29.1275
48h	Ccnd1	SYBR	29.7472
48h	Ccnd1	SYBR	29.7714
0h	actin	SYBR	25.5742
0h	actin	SYBR	25.3758
0h	actin	SYBR	25.5737
0h	E2f2	SYBR	34.1477
0h	E2f2	SYBR	34.272
0h	E2f2	SYBR	33.9756
48h	actin	SYBR	25.3475
48h	actin	SYBR	25.3134
48h	actin	SYBR	25.2548
48h	E2f2	SYBR	35.2434
48h	E2f2	SYBR	35.5625
48h	E2f2	SYBR	35.0776
